# Supplementary material for: Nanostructure and dynamics of N-truncated copper amyloid-β peptides from advanced X-ray absorption fine structure
Source: IUCrJ. 2024 Apr 11;11(Pt 3):325–46. doi: 10.1107/S2052252524001830 (PMC11067746; doi:10.1107/S2052252524001830)
Supplement: Supplementary file 1 [file m-11-00325-sup1.txt]

# In this file, we provide the script to run eFEFFIT for Cu(I) binding model explained in: 
# Title: Nanostructure and dynamics of N-truncated Copper Amyloid-$\beta$ peptides from advanced X-ray absorption fine structure.
# Authors: Ekanayake R S K, Streltsov V A, Best S P, Chantler C T
# Journal: IUCrJ 
# Publisher: 
# Year: 2023
# This data is produced from eFEFFIT using eperimentally measured fluorescence XAS and their uncertainties.
# This experiemntal data was taken at the Australian Synchrotron in 2016.
# Sample: N-truncated Cu(I):Amyloid-beta
# Chemical symbol:  Cu(I):Amyloid-beta_(4-16)
# absorber edge: Cu(I) K
#
#
# read in chi(k) data file
read_data(file=mu2chi_H60217.dat, group=mudata)
###__ guess parameters:
guess amp = 0.90000
guess enot = 8.07907
guess dr_ND_H13 = -0.12570
guess dr_ND_H14 = 0.02810
guess dr_O_H13 = -0.23755
guess dr_Ow = -0.11147
guess ss_ND_H14 = 0.00176
guess ss_O_H13 = 0.00100
guess ss_Ow = 0.01208
###__ set parameters:
set s1 = 2.00000
set s2 = 3.00000
set s3 = 4.00000
###__ def parameters:
def w = 1000.00000
def dr_C_H13 = dr_O_H13
def dr_CE_H14 = dr_ND_H14
def dr_CE_H13 = dr_ND_H13
def dr_CG_H13 = dr_ND_H13
def dr_CG_H14 = dr_ND_H14
def dr_CB_H13 = dr_ND_H13
def dr_CB_H14 = dr_ND_H14
def dr_N_H14 = dr_ND_H14
def dr_CA_H13 = dr_O_H13
def dr_CA_H14 = dr_ND_H14
def dr_N_H13 = dr_O_H13
def dr_NE_H14 = dr_ND_H14
def dr_NE_H13 = dr_ND_H13
def dr_CD_H13 = dr_ND_H13
def dr_CD_H14 = dr_ND_H14
def dr_C_H14 = dr_ND_H14
def dr_O_H14 = dr_ND_H14
def ss_ND_H13 = abs(ss_ND_H14)
def ss_C_H13 = abs(ss_ND_H13)*s1
def ss_CE_H14 = abs(ss_ND_H14)*s1
def ss_CE_H13 = abs(ss_ND_H13)*s1
def ss_CG_H13 = abs(ss_ND_H13)*s1
def ss_CG_H14 = abs(ss_ND_H14)*s2
def ss_CB_H13 = abs(ss_ND_H13)*s2
def ss_CB_H14 = abs(ss_ND_H14)*s2
def ss_N_H14 = abs(ss_ND_H14)*s2
def ss_CA_H13 = abs(ss_ND_H13)*s2
def ss_CA_H14 = abs(ss_ND_H14)*s2
def ss_N_H13 = abs(ss_ND_H13)*s3
def ss_NE_H14 = abs(ss_ND_H14)*s3
def ss_NE_H13 = abs(ss_ND_H13)*s3
def ss_CD_H13 = abs(ss_ND_H13)*s3
def ss_CD_H14 = abs(ss_ND_H14)*s3
def ss_C_H14 = abs(ss_ND_H14)*s3
def ss_O_H14 = abs(ss_ND_H14)*s3
###__ restrain parameters:
def res_amp = w*penalty(amp, 0.75, 1.0)
def res_ss_ND_H13 = w*penalty(ss_ND_H13, 0, 0.02)
def res_ss_O_H13 = w*w*penalty(ss_O_H13, 0.001, 0.02)
def res_ss_Ow = w*w*penalty(ss_Ow, 0.001, 0.02)
path(1,label = "[CuI-hi3-hi4_delta_feff] ND_H13 ",feff = "xkvmkqnab.sp",degen = "1",s02 = "amp",e0 = "enot",delr = "dr_ND_H13",sigma2 = "ss_ND_H13",force_read = true)
path(2,label = "[CuI-hi3-hi4_delta_feff] ND_H14 ",feff = "ulvnsesip.sp",degen = "1",s02 = "amp",e0 = "enot",delr = "dr_ND_H14",sigma2 = "ss_ND_H14",force_read = true)
path(3,label = "[CuI-hi3-hi4_delta_feff] O_H13 ",feff = "iivezmaqm.sp",degen = "1",s02 = "amp",e0 = "enot",delr = "dr_O_H13", sigma2 = "ss_O_H13",force_read = true)
path(4,label = "[CuI-hi3-hi4_delta_feff] C_H13 ",feff = "mzeefjcpx.sp",degen = "1",s02 = "amp",e0 = "enot",delr = "dr_C_H13",sigma2 = "ss_C_H13",force_read = true)
path(5,label = "[CuI-hi3-hi4_delta_feff] CE_H14 ",feff = "qtzkbuwco.sp",degen = "1",s02 = "amp",e0 = "enot", delr = "dr_CE_H14",sigma2 = "ss_CE_H14",force_read = true)
path(6,label = "[CuI-hi3-hi4_delta_feff] CE_H13 ",feff = "hofinujws.sp",degen = "1",s02 = "amp", e0 = "enot", delr = "dr_CE_H13",sigma2 = "ss_CE_H13",force_read = true)
path(7,label = "[CuI-hi3-hi4_delta_feff] CG_H13 ",feff = "jlrtwfafj.sp",degen = "1",s02 = "amp",e0 = "enot",delr = "dr_CG_H13",sigma2 = "ss_CG_H13",force_read = true)
path(8,label = "[CuI-hi3-hi4_delta_feff] CG_H14 ",feff = "lexdxpklh.sp",degen = "1",s02 = "amp",e0 = "enot",delr = "dr_CG_H14",sigma2 = "ss_CG_H14",force_read = true)
path(9,label = "[CuI-hi3-hi4_delta_feff] CB_H13 ",feff = "cfwwwyhlr.sp",degen = "1",s02 = "amp",e0 = "enot",delr = "dr_CB_H13",sigma2 = "ss_CB_H13",force_read = true)
path(10,label = "[CuI-hi3-hi4_delta_feff] CB_H14 ",feff = "qchofeimr.sp",degen = "1",s02 = "amp",e0 = "enot",delr = "dr_CB_H14",sigma2 = "ss_CB_H14",force_read = true)
path(11,label = "[CuI-hi3-hi4_delta_feff] N_H14 ",feff = "ojpludqda.sp",degen = "1",s02 = "amp",e0 = "enot",delr = "dr_N_H14",sigma2 = "ss_N_H14",force_read = true)
path(12,label = "[CuI-hi3-hi4_delta_feff] CA_H13 ",feff = "uwpfmojgj.sp",degen = "1",s02 = "amp",e0 = "enot",delr = "dr_CA_H13",sigma2 = "ss_CA_H13",force_read = true)
path(13,label = "[CuI-hi3-hi4_delta_feff] CA_H14 ",feff = "hswwyeyfj.sp",degen = "1",s02 = "amp",e0 = "enot",delr = "dr_CA_H14",sigma2 = "ss_CA_H14",force_read = true)
path(14,label = "[CuI-hi3-hi4_delta_feff] N_H13 ",feff = "oawijrolp.sp",degen = "1",s02 = "amp",e0 = "enot",delr = "dr_N_H13",sigma2 = "ss_N_H13",force_read = true)
path(15,label = "[CuI-hi3-hi4_delta_feff] NE_H14 ",feff = "xwpkaxepc.sp",degen = "1",s02 = "amp",e0 = "enot",delr = "dr_NE_H14",sigma2 = "ss_NE_H14",force_read = true)
path(16, label = "[CuI-hi3-hi4_delta_feff] NE_H13 ",feff = "eybyvzbcq.sp",degen = "1",s02 = "amp", e0 = "enot",delr = "dr_NE_H13",sigma2 = "ss_NE_H13", force_read = true)
path(17,label = "[CuI-hi3-hi4_delta_feff] CD_H13 ",feff = "kwnbytokr.sp", degen = "1",s02 = "amp",e0 = "enot",delr = "dr_CD_H13",sigma2 = "ss_CD_H13",force_read = true)
path(18,label = "[CuI-hi3-hi4_delta_feff] CD_H14 ",feff = "yrcegfhfb.sp",degen = "1",s02 = "amp", e0 = "enot", delr = "dr_CD_H14",sigma2 = "ss_CD_H14",force_read = true)
path(19,label = "[CuI-hi3-hi4_delta_feff] C_H14 ",feff = "rjlzkmkqd.sp",degen = "1",s02 = "amp",e0 = "enot",delr = "dr_C_H14",sigma2 = "ss_C_H14",force_read = true)
path(20,label = "[CuI-hi3-hi4_delta_feff] O_H14 ",feff = "gzgliqxzn.sp",degen = "1", s02 = "amp",e0 = "enot",delr = "dr_O_H14",sigma2 = "ss_O_H14",force_read = true)
path(21,label = "[CuI-hi3-hi4_delta_feff] ND_H14 CE_H14 ",feff = "txlomzfwp.sp",degen = "2", s02 = "amp", e0 = "enot",delr = "(dr_ND_H14+dr_CE_H14)/2",sigma2 = "(ss_ND_H14+ss_CE_H14)/2", force_read = true)
path(22,label = "[CuI-hi3-hi4_delta_feff] ND_H13 CE_H13 ",feff = "sludytbka.sp",degen = "2",s02 = "amp",e0 = "enot",delr = "(dr_ND_H13+dr_CE_H13)/2",sigma2 = "(ss_ND_H13+ss_CE_H13)/2",force_read = true)
path(23,label = "[CuI-hi3-hi4_delta_feff] ND_H13 CG_H13 ",feff = "drbdfsooz.sp", degen = "2", s02 = "amp", e0 = "enot",delr = "(dr_ND_H13+dr_CG_H13)/2",sigma2 = "(ss_ND_H13+ss_CG_H13)/2",force_read = true)
path(24,label = "[CuI-hi3-hi4_delta_feff] ND_H14 CG_H14 ",feff = "ywkxfbqve.sp",degen = "2", s02 = "amp",e0 = "enot",delr = "(dr_ND_H14+dr_CG_H14)/2", sigma2 = "(ss_ND_H14+ss_CG_H14)/2",force_read = true)
path(25,label = "[CuI-hi3-hi4_delta_feff] ND_H13 ND_H14 ",feff = "lohofmsdp.sp",degen = "2",s02 = "amp",e0 = "enot",delr = "(dr_ND_H13+dr_ND_H14)/2",sigma2 = "(ss_ND_H13+ss_ND_H14)/2",force_read = true)
path(26,label = "[CuI-hi3-hi4_delta_feff] ND_H13 CD_H13 ",feff = "hngyjrgqb.sp", degen = "2",s02 = "amp",e0 = "enot",delr = "(dr_ND_H13+dr_CD_H13)/2",sigma2 = "(ss_ND_H13+ss_CD_H13)/2",force_read = true)
path(27,label = "[CuI-hi3-hi4_delta_feff] CE_H14 NE_H14 ",feff = "fuhnlkyku.sp",degen = "2",s02 = "amp",e0 = "enot", delr = "(dr_CE_H14+dr_NE_H14)/2",sigma2 = "(ss_CE_H14+ss_NE_H14)/2", force_read = true)
path(28,label = "[CuI-hi3-hi4_delta_feff] CE_H13 NE_H13 ",feff = "vsgqkmpwf.sp", degen = "2",s02 = "amp",e0 = "enot",delr = "(dr_CE_H13+dr_NE_H13)/2",sigma2 = "(ss_CE_H13+ss_NE_H13)/2",force_read = true)
path(29, label = "[CuI-hi3-hi4_delta_feff] CG_H13 CD_H13 ", feff = "wbihcqoeu.sp",degen = "2",s02 = "amp",e0 = "enot", delr = "(dr_CG_H13+dr_CD_H13)/2",sigma2 = "(ss_CG_H13+ss_CD_H13)/2",force_read = true)
path(30,label = "[CuI-hi3-hi4_delta_feff] CG_H14 CD_H14 ",feff = "jibsckdqy.sp", degen = "2", s02 = "amp",e0 = "enot",delr = "(dr_CG_H14+dr_CD_H14)/2",sigma2 = "(ss_CG_H14+ss_CD_H14)/2",force_read = true)
path(31,label = "[CuI-hi3-hi4_delta_feff] O_H13 C_H13 ",feff = "nibqvqeha.sp",degen = "2",s02 = "amp", e0 = "enot", delr = "(dr_O_H13+dr_C_H13)/2",sigma2 = "ss_O_H13*1.5", force_read = true)
path(32,label = "[CuI-hi3-hi4_delta_feff] ND_H13 NE_H13 ",feff = "xnijpyfmh.sp",degen = "2",s02 = "amp",e0 = "enot",delr = "dr_ND_H13",sigma2 = "ss_ND_H13*4",force_read = true)
path(33,label = "[CuI-hi3-hi4_delta_feff] ND_H14 NE_H14 ",feff = "tdrpmgssm.sp",degen = "2",s02 = "amp",e0 = "enot",delr = "dr_ND_H14",sigma2 = "ss_ND_H14*4",force_read = true)
path(34,label = "[CuI-hi3-hi4_delta_feff] ND_H14 CD_H14 ",feff = "zmewenhdf.sp", degen = "2",s02 = "amp",e0 = "enot",delr = "dr_ND_H14",sigma2 = "ss_ND_H14*4",force_read = true)
path(35,label = "[CuI-hi3-hi4_delta_feff] ND_H13 NE_H13 ND_H13 ",feff = "ofwajfmxw.sp",degen = "1",s02 = "amp",e0 = "enot",delr = "dr_ND_H13*2",sigma2 = "ss_ND_H13*4",force_read = true)
path(36, label = "[CuI-hi3-hi4_delta_feff] ND_H14 NE_H14 ND_H14 ",feff = "aketdipon.sp",degen = "1", s02 = "amp",e0 = "enot",delr = "dr_ND_H14*2", sigma2 = "ss_ND_H14*4",force_read = true)
path(37,label = "[CuI-hi3-hi4_delta_feff] ND_H13 hinge",feff = "djfundftk.sp",degen = "2",s02 = "amp",e0 = "enot",delr = "dr_ND_H13+dr_ND_H14",sigma2 = "ss_ND_H13+ss_ND_H14",force_read = true)
path(38,label = "[CuI-hi3-hi4_delta_feff] ND_H13 CD_H13 ND_H13 ",feff = "cfpaujihl.sp",degen "1",s02 = "amp", e0 = "enot",delr = "dr_ND_H13+dr_ND_H14",sigma2 = "ss_ND_H13*2",force_read = true)
path(39,label = "[h2o] HOH_O ",feff = "qaxcflxkf.sp",degen = "1", s02 = "1",e0 = "enot",delr = "dr_Ow",sigma2 = "ss_Ow",force_read = true)
###__ perform the fit
feffit2(1-39, group=fit, k=mudata.k, chi= mudata.chi, dchi=mudata.dchi,kmin=3.500, kmax=10.000,kweight=0.000,dk=1, kwindow=Hanning, fit_space=k,do_bkg=no, restraint=res_amp, restraint=res_ss_ND_H13,restraint=res_ss_O_H13, restraint=res_ss_Ow )
show @variables, chi_square, chi_reduced, kweight, kmin, kmax
