# Supplementary material for: Nanostructure and dynamics of N-truncated copper amyloid-β peptides from advanced X-ray absorption fine structure
Source: IUCrJ. 2024 Apr 11;11(Pt 3):325–46. doi: 10.1107/S2052252524001830 (PMC11067746; doi:10.1107/S2052252524001830)
Supplement: Supplementary file 2 [file m-11-00325-sup2.txt]

# In this file, we provide the script to run eFEFFIT for Cu(II) binding model explained in: 
# Title: Nanostructure and dynamics of N-truncated Copper Amyloid-$\beta$ peptides from advanced X-ray absorption fine structure.
# Authors: Ekanayake R S K, Streltsov V A, Best S P, Chantler C T
# Journal: IUCrJ 
# Publisher: 
# Year: 2023
# This data is produced from eFEFFIT using eperimentally measured fluorescence XAS and their uncertainties.
# This experiemntal data was taken at the Australian Synchrotron in 2016.
# Sample: N-truncated Cu(II):Amyloid-beta
# Chemical symbol:  Cu(II):Amyloid-beta_(4-9/12/16)
# absorber edge: Cu(II) K
#
#
# read in chi(k) data file
read_data(file=mu2chi_H60157.dat, group=mudata)
### guess parameters:
guess ss_s3 = 0.01457
guess amp1 = 0.90000
guess enot1 = 2.00000
guess dr_Ow = -0.10980
guess dr_N_R = 0.05803
guess dr_N_H = -0.03346
guess dr_ND1_H = -0.02231
guess dr_N_F = -0.04349
guess dr_OD1_D = -0.05623
guess dr_C_F = 0.02145
guess dr_CA_R = -0.02912
guess dr_CG_H = -0.04015
guess dr_CE1_H = -0.00671
guess ss_Ow = 0.02005
###__ set parameters:
set w = 1000.00000
set w1 = 100.00000
set w2 = 10.00000
set ss_s1 = 0.00105
set ss_N_F = 0.00100
set r0N_R = 1.89500
set r0N_H = 1.97276
set r0ND1_H = 2.00400
set r0N_F = 2.06701
set r0C_F = 2.82039
set r0C_R = 2.84008
set r0CA_R = 2.88770
set r0CA_F = 2.91559
set r0CG_H = 2.98844
set r0CE1_H = 3.01914
set r0CA_H = 3.03785
set r0OD1_D = 3.19005
set r0CB_H = 3.33077
set r0N_D = 3.53715
set r0CB_F = 3.75591
set r0O_F = 4.02362
set r0O_R = 4.06488
set r0NE2_H = 4.14769
set r0CD2_H = 4.15838
set r0CG_D = 4.27909
set r0CG_F = 4.67393
set r0CA_D = 4.73130
set r0CG_R = 4.84798
set r0CD2_F = 4.85505
set r0O_H = 4.88414
set r0CB_D = 5.01780
set tN_R = 2.92260
set tN_H = 1.89420
set tND1_H = 0.33919
set tN_F = 1.47870
set tC_F = 2.50030
set tC_R = 2.33340
set tCA_R = 2.87940
set tCA_F = 1.96620
set tCG_H = 0.70295
set tCE1_H = 0.16119
set tCA_H = 1.48840
set tOD1_D = 1.47060
set tCB_H = 1.16330
set tN_D = 1.36730
set tC_H = 1.31480
set tCB_F = 1.89850
set tCB_R = 2.73260
set tO_F = 2.57600
set tO_R = 2.24990
set tNE2_H = 0.19510
set tCD2_H = 0.49765
set tCG_D = 1.31010
set tCG_F = 1.61300
set tCA_D = 1.26330
set tCG_R = 2.82040
set tCD2_F = 1.36970
set tO_H = 1.21790
set tCB_D = 1.37850
set fN_R = 0.19311
set fN_H = 3.05220
set fND1_H = -2.36570
set fN_F = 0.39972
set fC_F = 0.41804
set fC_R = 3.05090
set fCA_R = 3.10420
set fCA_F = 0.28249
set fCG_H = -2.74230
set fCE1_H = -0.97478
set fCA_H = 3.07580
set fOD1_D = 1.45550
set fCB_H = -2.83670
set fN_D = 2.32110
set fC_H = 2.69640
set fCB_F = -0.13426
set fCB_R = -2.14270
set fO_F = 0.55649
set fO_R = 3.05040
set fNE2_H = -2.22920
set fCD2_H = -2.69570
set fCG_D = 1.54390
set fCG_F = -0.09436
set fCA_D = 2.14020
set fCG_R = -1.38750
set fCD2_F = -0.26022
set fO_H = 2.75740
set fCB_D = 1.83920
set rCC = 1.54000
set rCCs = 1.50000
set rCN = 1.47000
set rCNp = 1.35000
set rCO = 1.26000
set rCN1i = 1.38000
set rCN2i = 1.35000
set rCCi = 1.38000
###__ def parameters:
def dr_CB_H = dr_CG_H
def dr_N_D = dr_N_H
def dr_O_F = dr_C_F
def dr_O_R = dr_CA_R
def dr_NE2_H = (dr_ND1_H+dr_CE1_H)/2
def dr_CD2_H = (dr_ND1_H+dr_CG_H)/2
def dr_CG_D = dr_OD1_D
def dr_CG_F = dr_N_F
def dr_CA_D = dr_OD1_D
def dr_CG_R = dr_CA_R
def dr_O_H = dr_N_H
def ss_N_R = ss_N_F
def ss_N_H = ss_N_R
def ss_ND1_H = ss_N_F
def ss_OD1_D = ss_s1
def ss_C_F = ss_s1
def ss_CA_R = ss_s1
def ss_CG_H = ss_s1
def ss_CE1_H = ss_s1
def ss_CB_H = ss_s1
def ss_N_D = ss_s1
def ss_O_F = ss_s3
def ss_O_R = ss_s3
def ss_NE2_H = ss_s3
def ss_CD2_H = ss_s3
def ss_CG_D = ss_s3
def ss_CG_F = ss_s3
def ss_CA_D = ss_s3
def ss_CG_R = ss_s3
def ss_O_H = ss_s3
def rN_R = r0N_R + dr_N_R
def rN_H = r0N_H + dr_N_H
def rND1_H = r0ND1_H + dr_ND1_H
def rN_F = r0N_F + dr_N_F
def rC_F = r0C_F + dr_C_F
def rC_R = r0C_R + dr_CA_R
def rCA_R = r0CA_R + dr_CA_R
def rCA_F = r0CA_F + dr_C_F
def rCG_H = r0CG_H + dr_CG_H
def rCE1_H = r0CE1_H + dr_CE1_H
def rCA_H = r0CA_H + dr_CE1_H
def rOD1_D = r0OD1_D + dr_OD1_D
def rCB_H = r0CB_H + dr_CB_H
def rN_D = r0N_D + dr_N_D
def rCB_F = r0CB_F + dr_C_F
def rO_F = r0O_F + dr_O_F
def rO_R = r0O_R + dr_O_R
def rNE2_H = r0NE2_H + dr_NE2_H
def rCD2_H = r0CD2_H + dr_CD2_H
def rCG_D = r0CG_D + dr_CG_D
def rCG_F = r0CG_F + dr_CG_F
def rCA_D = r0CA_D + dr_CA_D
def rCG_R = r0CG_R + dr_CG_R
def rCD2_F = r0CD2_F + dr_CG_F
def rO_H = r0O_H + dr_O_H
def rCB_D = r0CB_D + dr_O_H
def dlrN_CAf = abs(sqrt(rN_F^2+rCA_F^2-2.0*rN_F*rCA_F*(sin(tN_F)*sin(tCA_F)*cos(fN_F-fCA_F)+cos(tN_F)*cos(tCA_F)))-rCN)/0.02
def dlrCA_Cf = abs(sqrt(rCA_F^2+rC_F^2-2.0*rCA_F*rC_F*(sin(tCA_F)*sin(tC_F)*cos(fCA_F-fC_F)+cos(tCA_F)*cos(tC_F)))-rCC)/0.02
def dlrCA_CBf = abs(sqrt(rCA_F^2+rCB_F^2-2.0*rCA_F*rCB_F*(sin(tCA_F)*sin(tCB_F)*cos(fCA_F-fCB_F)+cos(tCA_F)*cos(tCB_F)))-rCC)/0.02
def dlrCB_CGf = abs(sqrt(rCG_F^2+rCB_F^2-2.0*rCG_F*rCB_F*(sin(tCG_F)*sin(tCB_F)*cos(fCG_F-fCB_F)+cos(tCG_F)*cos(tCB_F)))-rCCs)/0.02
def dlrCG_CD2f = abs(sqrt(rCG_F^2+rCD2_F^2-2.0*rCG_F*rCD2_F*(sin(tCG_F)*sin(tCD2_F)*cos(fCG_F-fCD2_F)+cos(tCG_F)*cos(tCD2_F)))-rCCi)/0.02
def dlrC_Of = abs(sqrt(rC_F^2+rO_F^2-2.0*rC_F*rO_F*(sin(tC_F)*sin(tO_F)*cos(fC_F-fO_F)+cos(tC_F)*cos(tO_F)))-rCO)/0.02
def bondsf = sqrt(dlrN_CAf^2+dlrCA_Cf^2+dlrCA_CBf^2+dlrCB_CGf^2+dlrCG_CD2f^2+dlrC_Of^2)
def dlrNr_Cf = abs(sqrt(rN_R^2+rC_F^2-2.0*rN_R*rC_F*(sin(tN_R)*sin(tC_F)*cos(fN_R-fC_F)+cos(tN_R)*cos(tC_F)))-rCNp)/0.01
def dlrN_CAr = abs(sqrt(rN_R^2+rCA_R^2-2.0*rN_R*rCA_R*(sin(tN_R)*sin(tCA_R)*cos(fN_R-fCA_R)+cos(tN_R)*cos(tCA_R)))-rCN)/0.02
def dlrCA_Cr = abs(sqrt(rCA_R^2+rC_R^2-2.0*rCA_R*rC_R*(sin(tCA_R)*sin(tC_R)*cos(fCA_R-fC_R)+cos(tCA_R)*cos(tC_R)))-rCC)/0.02
def dlrC_Or = abs(sqrt(rC_R^2+rO_R^2-2.0*rC_R*rO_R*(sin(tC_R)*sin(tO_R)*cos(fC_R-fO_R)+cos(tC_R)*cos(tO_R)))-rCO)/0.02
def bondsr = sqrt(dlrNr_Cf^2+dlrN_CAr^2+dlrCA_Cr^2+dlrC_Or^2)
def dlrNh_Cr = abs(sqrt(rN_H^2+rC_R^2-2.0*rN_H*rC_R*(sin(tN_H)*sin(tC_R)*cos(fN_H-fC_R)+cos(tN_H)*cos(tC_R)))-rCNp)/0.02
def dlrN_CAh = abs(sqrt(rN_H^2+rCA_H^2-2.0*rN_H*rCA_H*(sin(tN_H)*sin(tCA_H)*cos(fN_H-fCA_H)+cos(tN_H)*cos(tCA_H)))-rCN)/0.02
def dlrCA_CBh = abs(sqrt(rCA_H^2+rCB_H^2-2.0*rCA_H*rCB_H*(sin(tCA_H)*sin(tCB_H)*cos(fCA_H-fCB_H)+cos(tCA_H)*cos(tCB_H)))-rCC)/0.02
def dlrCB_CGh = abs(sqrt(rCG_H^2+rCB_H^2-2.0*rCG_H*rCB_H*(sin(tCG_H)*sin(tCB_H)*cos(fCG_H-fCB_H)+cos(tCG_H)*cos(tCB_H)))-rCCs)/0.02
def dlrND1_CGh = abs(sqrt(rCG_H^2+rND1_H^2-2.0*rCG_H*rND1_H*(sin(tCG_H)*sin(tND1_H)*cos(fCG_H-fND1_H)+cos(tCG_H)*cos(tND1_H)))-rCN1i)/0.02
def dlrND1_CE1h = abs(sqrt(rCE1_H^2+rND1_H^2-2.0*rCE1_H*rND1_H*(sin(tCE1_H)*sin(tND1_H)*cos(fCE1_H-fND1_H)+cos(tCE1_H)*cos(tND1_H)))-rCN2i)/0.02
def dlrCD2_CGh = abs(sqrt(rCG_H^2+rCD2_H^2-2.0*rCG_H*rCD2_H*(sin(tCG_H)*sin(tCD2_H)*cos(fCG_H-fCD2_H)+cos(tCG_H)*cos(tCD2_H)))-rCCi)/0.02
def dlrNE2_CE1h = abs(sqrt(rCE1_H^2+rNE2_H^2-2.0*rCE1_H*rNE2_H*(sin(tCE1_H)*sin(tNE2_H)*cos(fCE1_H-fNE2_H)+cos(tCE1_H)*cos(tNE2_H)))-rCN2i)/0.02
def dlrNE2_CD2h = abs(sqrt(rCD2_H^2+rNE2_H^2-2.0*rCD2_H*rNE2_H*(sin(tCD2_H)*sin(tNE2_H)*cos(fCD2_H-fNE2_H)+cos(tCD2_H)*cos(tNE2_H)))-rCN1i)/0.02
def bondsh = sqrt(dlrNh_Cr^2+dlrN_CAh^2+dlrCA_CBh^2+dlrCB_CGh^2)
def bondsi = sqrt(dlrND1_CGh^2+dlrND1_CE1h^2+dlrCD2_CGh^2+dlrNE2_CE1h^2+dlrNE2_CD2h^2)
def dlrN_CAd = abs(sqrt(rN_D^2+rCA_D^2-2.0*rN_D*rCA_D*(sin(tN_D)*sin(tCA_D)*cos(fN_D-fCA_D)+cos(tN_D)*cos(tCA_D)))-rCN)/0.02
def dlrCA_CBd = abs(sqrt(rCA_D^2+rCB_D^2-2.0*rCA_D*rCB_D*(sin(tCA_D)*sin(tCB_D)*cos(fCA_D-fCB_D)+cos(tCA_D)*cos(tCB_D)))-rCC)/0.02
def dlrCB_CGd = abs(sqrt(rCG_D^2+rCB_D^2-2.0*rCG_D*rCB_D*(sin(tCG_D)*sin(tCB_D)*cos(fCG_D-fCB_D)+cos(tCG_D)*cos(tCB_D)))-rCC)/0.02
def dlrCG_OD1d = abs(sqrt(rCG_D^2+rOD1_D^2-2.0*rCG_D*rOD1_D*(sin(tCG_D)*sin(tOD1_D)*cos(fCG_D-fOD1_D)+cos(tCG_D)*cos(tOD1_D)))-rCO)/0.02
def bondsd = sqrt(dlrN_CAd^2+dlrCA_CBd^2+dlrCB_CGd^2+dlrCG_OD1d^2)
###__ restrain parameters:
def res_ss_Ow = w*penalty(ss_Ow, 0.0, 0.02)
def res_ss_N_F = w*penalty(ss_N_F, 0.0, 0.02)
def res_amp1 = w*penalty(amp1, 0.75, 1.0)
def res_bondsf = w2*penalty(bondsf, 0, 5)
def res_bondsr = w1*penalty(bondsr, 0, 7)
def res_bondsh = w1*penalty(bondsh, 0, 4)
def res_bondsi = w1*penalty(bondsi, 0, 4)
def res_bondsd = w2*penalty(bondsd, 0, 4)
path(1, label = "[feff_all] N_R ",feff = "tteoqmpzk.sp",degen = "1",s02 = "amp1",e0 = "enot1",delr = "dr_N_R",sigma2 = "ss_N_R",force_read = true)
path(2, label = "[feff_all] N_H ",feff = "polweirzc.sp",degen = "1",s02 = "amp1",e0 = "enot1",delr = "dr_N_H",sigma2 = "ss_N_H",force_read = true)
path(3, label = "[feff_all] ND1_H ",feff = "nvdcvoxot.sp",degen = "1",s02 = "amp1",e0 = "enot1",delr = "dr_ND1_H",sigma2 = "ss_ND1_H",force_read = true)
path(4, label = "[feff_all] N_F ",feff = "fwhvifiix.sp",degen = "1",s02 = "amp1",e0 = "enot1",delr = "dr_N_F",sigma2 = "ss_N_F",force_read = true)
path(5, label = "[feff_all] Oh ",feff = "ttcjjvkmj.sp",degen = "1",s02 = "amp1",e0 = "enot1",delr = "dr_Ow",sigma2 = "ss_Ow",force_read = true)
path(6, label = "[feff_all] C_F ",feff = "pvkoxnplq.sp",degen = "2",s02 = "amp1",e0 = "enot1",delr = "dr_C_F",sigma2 = "ss_C_F",force_read = true)
path(7, label = "[feff_all] CA_R ",feff = "evnnamqew.sp",degen = "2",s02 = "amp1",e0 = "enot1",delr = "dr_CA_R",sigma2 = "ss_CA_R",force_read = true)
path(8, label = "[feff_all] CG_H ",feff = "cnuspxnxo.sp",degen = "1",s02 = "amp1",e0 = "enot1",delr = "dr_CG_H",sigma2 = "ss_CG_H",force_read = true)
path(9, label = "[feff_all] CE1_H ",feff = "zyagjbzqt.sp",degen = "2",s02 = "amp1",e0 = "enot1",delr = "dr_CE1_H",sigma2 = "ss_CE1_H",force_read = true)
path(10, label = "[feff_all] OD1_D ",feff = "pchjxntgv.sp",degen = "1",s02 = "amp1",e0 = "enot1",delr = "dr_OD1_D",sigma2 = "ss_OD1_D",force_read = true)
path(11, label = "[feff_all] CB_H ",feff = "atfuavbjs.sp",degen = "1",s02 = "amp1",e0 = "enot1",delr = "dr_CB_H",sigma2 = "ss_CB_H",force_read = true)
path(12, label = "[feff_all] N_D ",feff = "dwsqkrvqm.sp",degen = "1",s02 = "amp1",e0 = "enot1",delr = "dr_N_D",sigma2 = "ss_N_D",force_read = true)
path(13, label = "[feff_all] O_F ",feff = "lqrkztzjx.sp",degen = "1",s02 = "amp1",e0 = "enot1",delr = "dr_O_F",sigma2 = "ss_O_F",force_read = true)
path(14, label = "[feff_all] O_R ",feff = "ynnxoiehh.sp",degen = "1",s02 = "amp1",e0 = "enot1",delr = "dr_O_R",sigma2 = "ss_O_R",force_read = true)
path(15, label = "[feff_all] NE2_H ",feff = "aimgkvwxf.sp",degen = "1",s02 = "amp1",e0 = "enot1",delr = "dr_NE2_H",sigma2 = "ss_NE2_H",force_read = true)
path(16, label = "[feff_all] CD2_H ",feff = "btpbsoode.sp",degen = "1",s02 = "amp1",e0 = "enot1",delr = "dr_CD2_H",sigma2 = "ss_CD2_H",force_read = true)
path(17, label = "[feff_all] CG_D ",feff = "nnqmemtml.sp",degen = "1",s02 = "amp1",e0 = "enot1",delr = "dr_CG_D",sigma2 = "ss_CG_D",force_read = true)
path(18, label = "[feff_all] CG_F ",feff = "zmtfpkapw.sp",degen = "1",s02 = "amp1",e0 = "enot1",delr = "dr_CG_F",sigma2 = "ss_CG_F",force_read = true)
path(19, label = "[feff_all] CA_D ",feff = "gtspgjlac.sp",degen = "1",s02 = "amp1",e0 = "enot1",delr = "dr_CA_D",sigma2 = "ss_CA_D",force_read = true)
path(20, label = "[feff_all] CG_R ",feff = "cbmslrxyo.sp",degen = "2",s02 = "amp1", e0 = "enot1",delr = "dr_CG_R",sigma2 = "ss_CG_R",force_read = true)
path(21, label = "[feff_all] O_H ",feff = "xzcmamtxj.sp",degen = "1",s02 = "amp1",e0 = "enot1",delr = "dr_O_H",sigma2 = "ss_O_H",force_read = true)
path(22,label = "[feff_all] N_R C_F ",feff = "fqaqhrmel.sp",degen = "2",s02 = "amp1",e0 = "enot1",delr = "(dr_N_R+1.5*dr_C_F)/2",sigma2 = "(ss_N_R+1.5*ss_C_F)/2",force_read = true)
path(23, label = "[feff_all] N_H C_R ",feff = "uvkqewjpl.sp",degen = "2",s02 = "amp1",e0 = "enot1",delr = "(dr_N_H+1.5*dr_C_F)/2",sigma2 = "(ss_N_H+1.5*ss_C_F)/2",force_read = true)
path(24, label = "[feff_all] N_R CA_R ",feff = "orbghnair.sp",degen = "2",s02 = "amp1",e0 = "enot1",delr = "(dr_N_R+1.5*dr_CA_R)/2",sigma2 = "(ss_N_R+1.5*ss_CA_R)/2",force_read = true)
path(25, label = "[feff_all] ND1_H CE1_H ",feff = "fugkjmftt.sp",degen = "2",s02 = "amp1",e0 = "enot1",delr = "(dr_ND1_H+1.5*dr_CE1_H)/2",sigma2 = "(ss_ND1_H+1.5*ss_CE1_H)/2",force_read = true)
path(26, label = "[feff_all] ND1_H CG_H ",feff = "tsfuazkpu.sp",degen = "2",s02 = "amp1",e0 = "enot1",delr = "(dr_ND1_H+1.5*dr_CG_H)/2",sigma2 = "(ss_ND1_H+1.5*ss_CG_H)/2",force_read = true)
path(27, label = "[feff_all] N_H CA_H ",feff = "bywdoxfli.sp",degen = "2",s02 = "amp1",e0 = "enot1",delr = "(dr_N_H+1.5*dr_CE1_H)/2",sigma2 = "(ss_N_H+1.5*ss_CE1_H)/2",force_read = true)
path(28, label = "[feff_all] N_H N_F ",feff = "gpuloqzwj.sp",degen = "2",s02 = "amp1",e0 = "enot1",delr = "(2*dr_N_H+dr_N_F)/2",sigma2 =
path(29, label = "[feff_all] C_F O_F ",feff = "rezhrikki.sp",degen = "2",s02 = "amp1",e0 = "enot1",delr = "dr_O_F",sigma2 = "ss_O_F",force_read = true)
path(30, label = "[feff_all] N_R O_F ",feff = "srgrzvxrh.sp",degen = "2",s02 = "amp1", e0 = "enot1",delr = "dr_O_F",sigma2 = "ss_O_F",dphase = "0",force_read = true)
path(31, label = "[feff_all] N_H O_R ",feff = "idftsrifg.sp",degen = "2",s02 = "amp1",e0 = "enot1",delr = "dr_O_R",sigma2 = "ss_O_R",force_read = true)
path(32, label = "[feff_all] ND1_H CD2_H ",feff = "zfjxwxhoe.sp",degen = "2",s02 = "amp1",e0 = "enot1",delr = "(2*dr_ND1_H+dr_CD2_H)/2",sigma2 = "(2*ss_ND1_H+ss_CD2_H)/2",force_read = true)
path(33, label = "[feff_all] CE1_H NE2_H ",feff = "kwesamxfe.sp",degen = "2",s02 = "amp1",e0 = "enot1",delr = "dr_NE2_H",sigma2 = "ss_NE2_H",force_read = true)
path(34, label = "[feff_all] CG_H CD2_H ",feff = "tshzboqxj.sp",degen = "2",s02 = "amp1",e0 = "enot1",delr = "dr_CD2_H",sigma2 = "ss_CD2_H",force_read = true)
path(35, label = "[feff_all] OD1_D CG_D ",feff = "mwoaebaek.sp",degen = "2",s02 = "amp1",e0 = "enot1",delr = "dr_CG_D",sigma2 = "ss_CG_D",force_read = true)
path(36, label = "[feff_all] C_H O_H ",feff = "aqteivwri.sp",degen = "2"s02 = "amp1",e0 = "enot1",delr = "dr_O_H",sigma2 = "ss_O_H",force_read = true)
path(37, label = "[feff_all] C_R O_R ",feff = "wifwiwzne.sp",degen = "2",s02 = "amp1",e0 = "enot1",delr = "dr_O_R",sigma2 = "ss_O_R",force_read = true)
path(38, label = "[feff_all] C_R O_R C_R ",feff = "bxjusnbsu.sp",degen = "1",s02 = "amp1",e0 = "enot1",delr = "dr_O_R",sigma2 = "ss_O_R",force_read = true)
path(39,label = "[feff_all] ND1_H NE2_H ",feff = "mmmsspdhu.sp",degen = "2",s02 = "amp1",e0 = "enot1",delr = "dr_NE2_H",sigma2 = "ss_NE2_H",force_read = true)
path(40, label = "[feff_all] ND1_H NE2_H ND1_H ",feff = "ihniuqilp.sp",degen = "1", s02 = "amp1",e0 = "enot1",delr = "dr_NE2_H",sigma2 = "ss_NE2_H",force_read = true)
path(41, label = "[feff_all] N_R ",feff = "cobuldfop.sp",degen = "2",s02 = "amp1",e0 = "enot1",delr = "dr_N_R+dr_ND1_H",sigma2 = "ss_N_R+ss_ND1_H",force_read = true)
path(42, label = "[feff_all] N_H ",feff = "zsiyktxrp.sp",degen = "2",s02 = "amp1",e0 = "enot1",delr = "dr_N_H+dr_N_F",sigma2 = "ss_N_H+ss_N_F",force_read = true)
path(43, label = "[feff_all] ND1_H ",feff = "tvxhegwfq.sp",degen = "2",s02 = "amp1", e0 = "enot1",delr = "dr_ND1_H+dr_C_F",sigma2 = "ss_ND1_H+ss_C_F",force_read = true)
path(44, label = "[feff_all] N_R ",feff = "lboucbsbo.sp",degen = "2",s02 = "amp1",e0 = "enot1",delr = "dr_N_R+dr_CE1_H",sigma2 = "ss_N_R+ss_CE1_H",force_read = true)
path(45, label = "[feff_all] N_F CA_F ",feff = "mmjirreqb.sp",degen = "2",s02 = "amp1",e0 = "enot1",delr = "(dr_N_F+1.5*dr_CA_R)/2",sigma2 = "(ss_N_F+1.5*ss_CA_R)/2",force_read = true)
path(46, label = "[feff_all] C_R CA_R ",feff = "rkvmxxfnw.sp",degen = "4",s02 = "amp1",e0 = "enot1",delr = "(dr_CA_R+1.5*dr_CA_R)/2",sigma2 = "(ss_CA_R+1.5*ss_CA_R)/2",force_read = true)
path(47, label = "[feff_all] N_R ND1_H ",feff = "mstyaabgm.sp",degen = "2",s02 = "amp1",e0 = "enot1",delr = "dr_N_R+dr_ND1_H",sigma2 = "ss_N_R+ss_ND1_H",force_read = true)
path(48, label = "[feff_all] ND1_H C_F ",feff = "utintqpgt.sp",degen = "2",s02 = "amp1",e0 = "enot1",delr = "dr_ND1_H+dr_C_F",sigma2 = "ss_ND1_H+ss_C_F",force_read = true)
path(49, label = "[feff_all] N_R CE1_H ",feff = "pfyoxvzsm.sp",degen = "2",s02 = "amp1",e0 = "enot1",delr = "dr_N_R+dr_CE1_H",sigma2 = "ss_N_R+ss_CE1_H",force_read = true)
path(50, label = "[feff_all] ND1_H CE1_H ND1_H ",feff = "wfeuayasa.sp",degen = "1",s02 = "amp1"e0 = "enot1",delr = "(2*dr_ND1_H+dr_CE1_H)/2",sigma2 = "(2*ss_ND1_H+ss_CE1_H)/2",force_read = true)
path(51, label = "[feff_all] C_F O_F C_F ",feff = "xcjhyilil.sp",degen = "1",s02 = "amp1",e0 = "enot1",delr = "dr_O_F",sigma2 = "ss_O_F",force_read = true)
path(52, label = "[feff_all] C_F N_R C_F ",feff = "dcnkvytjp.sp",degen = "2",s02 = "amp1",e0 = "enot1",delr = "dr_C_F+dr_N_R",sigma2 = "ss_C_F+ss_N_R",force_read = true)
path(53, label = "[feff_all] ND1_H CD2_H ND1_H ",feff = "tqkgoltzg.sp",degen = "1",s02 = "amp1",e0 = "enot1",delr = "dr_CD2_H",sigma2 = "ss_CD2_H",force_read = true)
path(54, label = "[feff_all] CA_R N_R CA_R ",feff = "glafrnken.sp",degen = "2",s02 = "amp1",e0 = "enot1",delr = "dr_CA_R+dr_N_R",sigma2 = "ss_CA_R+ss_N_R",force_read = true)
###__ perform the fit
feffit2(1-54, group=fit, k=mudata.k, chi= mudata.chi, dchi=mudata.dchi,kmin=3.500, kmax=12.000,kweight=0.000,dk=1, kwindow=Hanning, fit_space=k,do_bkg=no,restraint=res_ss_Ow, restraint=res_ss_N_F, restraint=res_amp1,restraint=res_bondsf, restraint=res_bondsr,restraint=res_bondsh, restraint=res_bondsi,restraint=res_bondsd)
show @variables, chi_square, chi_reduced, kweight, kmin, kmax, n_idp, n_varys
