# Supplementary material for: Nanostructure and dynamics of N-truncated copper amyloid-β peptides from advanced X-ray absorption fine structure
Source: IUCrJ. 2024 Apr 11;11(Pt 3):325–46. doi: 10.1107/S2052252524001830 (PMC11067746; doi:10.1107/S2052252524001830)
Supplement: Supplementary file 3 [file m-11-00325-sup3.txt]

# In this file, we provide the Low temperature (5K-10K) dead-time corrected, defective pixel corrected and normalized for dispersion 
# I_f/I_0 measurements of Cu(II):Amyloid-beta_{4-12/8} and their uncertainties for mu2chi. These are presented in: 
# Title: Nanostructure and dynamics of N-truncated Copper Amyloid-$\beta$ peptides from advanced X-ray absorption fine structure.
# Authors: Ekanayake R S K, Streltsov V A, Best S P, Chantler C T
# Journal: IUCrJ
# Publisher: 
# Year: 2023
# This data is produced from eFEFFIT using eperimentally measured fluorescence XAS and their uncertainties.
# This experiemntal data was taken at the Australian Synchrotron in 2016.
# Sample: N-truncated Cu(I):Amyloid-beta
# Chemical symbol:  Cu(I):Amyloid-beta_(4-12/8)
# absorber edge: Cu(I) K
#I_0=Incident intensity
#I_f=Fluorescence intensity
# Amyloid-beta=Ab
#
#Energy-E 	I_f/I_0		I_f/I_0		I_f/I_0		sigma_(I_f/I_0)		sigma_(I_f/I_0)		sigma_(I_f/I_0)
# (eV)		Ab_(4-12_1)	Ab_(4-8_1)	Ab_(4-8_2)	Ab_(4-12_1)		Ab_(4-8_1)		Ab_(4-8_2)
8780.75		0.02493		0.02631		0.02357		0.00052		0.00067		0.00050
8782.79		0.02484		0.02520		0.02304		0.00052		0.00062		0.00049
8785.76		0.02455		0.02507		0.02292		0.00053		0.00060		0.00049
8788.79		0.02440		0.02495		0.02276		0.00051		0.00060		0.00049
8791.75		0.02408		0.02472		0.02257		0.00051		0.00061		0.00048
8794.75		0.02406		0.02481		0.02248		0.00051		0.00067		0.00048
8797.74		0.02376		0.02463		0.02227		0.00051		0.00070		0.00047
8800.73		0.02352		0.02431		0.02221		0.00050		0.00066		0.00047
8803.70		0.02342		0.02376		0.02214		0.00050		0.00057		0.00048
8806.71		0.02309		0.02326		0.02205		0.00048		0.00049		0.00046
8809.71		0.02277		0.02303		0.02190		0.00047		0.00045		0.00047
8812.71		0.02267		0.02268		0.02161		0.00047		0.00044		0.00045
8815.70		0.02250		0.02251		0.02135		0.00046		0.00043		0.00045
8818.71		0.02241		0.02244		0.02133		0.00048		0.00042		0.00046
8821.71		0.02241		0.02222		0.02124		0.00047		0.00042		0.00046
8824.69		0.02233		0.02202		0.02086		0.00049		0.00041		0.00045
8827.67		0.02210		0.02194		0.02084		0.00048		0.00042		0.00045
8830.70		0.02208		0.02182		0.02055		0.00048		0.00041		0.00043
8833.69		0.02186		0.02159		0.02034		0.00045		0.00040		0.00042
8836.68		0.02165		0.02151		0.02032		0.00047		0.00041		0.00042
8839.66		0.02168		0.02136		0.02021		0.00046		0.00040		0.00042
8842.68		0.02167		0.02126		0.02012		0.00045		0.00042		0.00042
8845.67		0.02164		0.02115		0.01996		0.00045		0.00041		0.00042
8848.65		0.02150		0.02113		0.01982		0.00044		0.00041		0.00041
8851.63		0.02123		0.02093		0.01977		0.00044		0.00041		0.00041
8854.65		0.02138		0.02115		0.01984		0.00044		0.00043		0.00042
8857.64		0.02083		0.02071		0.01950		0.00043		0.00041		0.00041
8860.63		0.02065		0.02078		0.01957		0.00044		0.00043		0.00041
8863.63		0.02011		0.02042		0.01926		0.00043		0.00043		0.00041
8866.65		0.01999		0.02034		0.01911		0.00043		0.00042		0.00040
8869.64		0.01981		0.02023		0.01906		0.00042		0.00042		0.00040
8872.63		0.01970		0.02009		0.01898		0.00044		0.00042		0.00040
8875.64		0.01992		0.02000		0.01890		0.00043		0.00042		0.00041
8878.64		0.02013		0.01993		0.01872		0.00042		0.00041		0.00039
8881.62		0.02009		0.01980		0.01859		0.00042		0.00042		0.00040
8884.63		0.01988		0.01961		0.01855		0.00044		0.00042		0.00040
8887.63		0.01960		0.01950		0.01843		0.00042		0.00041		0.00040
8890.64		0.01960		0.01942		0.01836		0.00042		0.00042		0.00039
8893.63		0.01953		0.01926		0.01827		0.00042		0.00041		0.00040
8896.63		0.01949		0.01913		0.01815		0.00044		0.00042		0.00040
8899.66		0.01920		0.01896		0.01812		0.00043		0.00041		0.00039
8902.67		0.01909		0.01885		0.01800		0.00043		0.00041		0.00040
8905.65		0.01908		0.01873		0.01796		0.00043		0.00040		0.00040
8908.65		0.01893		0.01865		0.01790		0.00044		0.00039		0.00041
8911.66		0.01875		0.01862		0.01782		0.00045		0.00040		0.00040
8914.65		0.01857		0.01852		0.01777		0.00043		0.00041		0.00039
8917.65		0.01836		0.01855		0.01767		0.00044		0.00041		0.00039
8920.66		0.01839		0.01846		0.01763		0.00045		0.00041		0.00040
8923.68		0.01831		0.01849		0.01759		0.00044		0.00042		0.00041
8926.67		0.01825		0.01832		0.01756		0.00045		0.00041		0.00041
8929.65		0.01805		0.01830		0.01751		0.00045		0.00042		0.00041
8932.67		0.01839		0.01845		0.01770		0.00045		0.00043		0.00041
8935.69		0.01799		0.01818		0.01733		0.00044		0.00043		0.00041
8938.67		0.01801		0.01807		0.01730		0.00045		0.00042		0.00041
8941.67		0.01812		0.01818		0.01732		0.00044		0.00044		0.00041
8944.68		0.01792		0.01803		0.01715		0.00044		0.00045		0.00041
8947.67		0.01789		0.01807		0.01721		0.00045		0.00046		0.00041
8950.66		0.01789		0.01813		0.01716		0.00044		0.00046		0.00040
8953.65		0.01780		0.01809		0.01715		0.00043		0.00046		0.00041
8956.66		0.01789		0.01809		0.01720		0.00044		0.00046		0.00041
8959.65		0.01785		0.01819		0.01725		0.00044		0.00046		0.00041
8959.90		0.01775		0.01823		0.01718		0.00042		0.00046		0.00041
8960.15		0.01782		0.01815		0.01726		0.00043		0.00047		0.00042
8960.39		0.01785		0.01825		0.01724		0.00043		0.00047		0.00040
8960.64		0.01792		0.01814		0.01725		0.00043		0.00047		0.00041
8960.89		0.01788		0.01819		0.01732		0.00043		0.00045		0.00041
8961.15		0.01788		0.01816		0.01725		0.00042		0.00047		0.00041
8961.39		0.01780		0.01819		0.01733		0.00043		0.00046		0.00041
8961.64		0.01775		0.01827		0.01727		0.00043		0.00047		0.00041
8961.89		0.01787		0.01824		0.01732		0.00043		0.00047		0.00041
8962.14		0.01783		0.01826		0.01736		0.00044		0.00047		0.00041
8962.39		0.01785		0.01820		0.01729		0.00042		0.00046		0.00041
8962.64		0.01784		0.01829		0.01733		0.00043		0.00046		0.00041
8962.89		0.01786		0.01827		0.01733		0.00043		0.00046		0.00041
8963.14		0.01786		0.01820		0.01737		0.00043		0.00047		0.00042
8963.38		0.01788		0.01831		0.01743		0.00043		0.00047		0.00041
8963.64		0.01786		0.01830		0.01744		0.00043		0.00046		0.00042
8963.89		0.01786		0.01832		0.01736		0.00043		0.00047		0.00041
8964.13		0.01790		0.01831		0.01745		0.00042		0.00048		0.00042
8964.39		0.01795		0.01833		0.01738		0.00043		0.00048		0.00041
8964.64		0.01796		0.01832		0.01744		0.00043		0.00047		0.00041
8964.90		0.01799		0.01838		0.01744		0.00042		0.00048		0.00042
8965.15		0.01800		0.01835		0.01751		0.00044		0.00049		0.00042
8965.40		0.01801		0.01839		0.01750		0.00043		0.00048		0.00042
8965.65		0.01802		0.01839		0.01754		0.00044		0.00046		0.00042
8965.90		0.01799		0.01842		0.01755		0.00043		0.00046		0.00043
8966.15		0.01801		0.01846		0.01749		0.00043		0.00048		0.00041
8966.41		0.01804		0.01844		0.01754		0.00041		0.00047		0.00042
8966.65		0.01807		0.01843		0.01759		0.00043		0.00047		0.00041
8966.90		0.01796		0.01849		0.01754		0.00043		0.00048		0.00041
8967.15		0.01808		0.01848		0.01756		0.00042		0.00048		0.00041
8967.40		0.01801		0.01850		0.01761		0.00044		0.00049		0.00042
8967.66		0.01806		0.01850		0.01757		0.00042		0.00046		0.00041
8967.91		0.01815		0.01859		0.01771		0.00043		0.00047		0.00042
8968.16		0.01806		0.01856		0.01775		0.00043		0.00047		0.00042
8968.42		0.01815		0.01866		0.01772		0.00043		0.00047		0.00041
8968.67		0.01815		0.01856		0.01774		0.00043		0.00047		0.00042
8968.93		0.01812		0.01867		0.01784		0.00043		0.00046		0.00042
8969.17		0.01821		0.01869		0.01782		0.00043		0.00047		0.00042
8969.42		0.01819		0.01876		0.01781		0.00042		0.00047		0.00041
8969.67		0.01825		0.01872		0.01786		0.00042		0.00049		0.00041
8969.92		0.01827		0.01880		0.01787		0.00043		0.00049		0.00041
8970.17		0.01823		0.01875		0.01789		0.00043		0.00047		0.00042
8970.42		0.01833		0.01881		0.01792		0.00043		0.00048		0.00042
8970.66		0.01831		0.01880		0.01795		0.00043		0.00047		0.00042
8970.92		0.01835		0.01882		0.01799		0.00042		0.00047		0.00042
8971.17		0.01836		0.01891		0.01801		0.00042		0.00047		0.00042
8971.43		0.01843		0.01899		0.01806		0.00041		0.00048		0.00042
8971.68		0.01840		0.01899		0.01812		0.00043		0.00049		0.00042
8971.92		0.01852		0.01894		0.01810		0.00041		0.00047		0.00042
8972.18		0.01854		0.01903		0.01821		0.00043		0.00049		0.00041
8972.43		0.01857		0.01906		0.01821		0.00042		0.00048		0.00042
8972.68		0.01865		0.01904		0.01819		0.00042		0.00047		0.00041
8972.93		0.01868		0.01917		0.01826		0.00043		0.00049		0.00042
8973.17		0.01864		0.01924		0.01831		0.00043		0.00048		0.00042
8973.42		0.01865		0.01931		0.01836		0.00042		0.00047		0.00042
8973.67		0.01890		0.01926		0.01840		0.00042		0.00048		0.00041
8973.92		0.01887		0.01938		0.01855		0.00043		0.00047		0.00041
8974.17		0.01887		0.01947		0.01861		0.00042		0.00047		0.00041
8974.41		0.01899		0.01954		0.01857		0.00043		0.00048		0.00041
8974.66		0.01906		0.01956		0.01865		0.00043		0.00048		0.00042
8974.92		0.01919		0.01968		0.01879		0.00043		0.00049		0.00042
8975.16		0.01920		0.01981		0.01884		0.00042		0.00047		0.00041
8975.42		0.01920		0.01979		0.01891		0.00041		0.00048		0.00042
8975.66		0.01928		0.01992		0.01901		0.00041		0.00048		0.00041
8975.91		0.01940		0.02011		0.01913		0.00042		0.00047		0.00041
8976.16		0.01957		0.02013		0.01923		0.00042		0.00048		0.00042
8976.41		0.01964		0.02028		0.01931		0.00042		0.00048		0.00042
8976.66		0.01977		0.02045		0.01944		0.00043		0.00046		0.00041
8976.90		0.01989		0.02054		0.01958		0.00043		0.00049		0.00042
8977.15		0.01995		0.02076		0.01979		0.00042		0.00049		0.00042
8977.41		0.02022		0.02092		0.01995		0.00042		0.00047		0.00042
8977.65		0.02043		0.02116		0.02015		0.00042		0.00049		0.00041
8977.91		0.02067		0.02135		0.02044		0.00042		0.00048		0.00041
8978.15		0.02093		0.02163		0.02064		0.00042		0.00046		0.00040
8978.41		0.02118		0.02194		0.02099		0.00042		0.00046		0.00040
8978.66		0.02157		0.02233		0.02137		0.00041		0.00047		0.00041
8978.91		0.02198		0.02283		0.02177		0.00041		0.00044		0.00041
8979.17		0.02246		0.02332		0.02220		0.00042		0.00046		0.00040
8979.41		0.02288		0.02377		0.02270		0.00042		0.00047		0.00040
8979.66		0.02340		0.02435		0.02323		0.00040		0.00046		0.00040
8979.91		0.02394		0.02489		0.02380		0.00042		0.00046		0.00041
8980.16		0.02464		0.02552		0.02441		0.00042		0.00047		0.00040
8980.41		0.02549		0.02650		0.02530		0.00039		0.00047		0.00041
8980.65		0.02658		0.02756		0.02628		0.00041		0.00046		0.00040
8980.90		0.02793		0.02901		0.02776		0.00040		0.00045		0.00040
8981.15		0.02977		0.03089		0.02947		0.00040		0.00044		0.00039
8981.39		0.03204		0.03311		0.03171		0.00040		0.00046		0.00039
8981.65		0.03452		0.03569		0.03413		0.00038		0.00045		0.00039
8981.89		0.03691		0.03818		0.03663		0.00040		0.00042		0.00039
8982.14		0.03936		0.04087		0.03906		0.00038		0.00043		0.00039
8982.39		0.04153		0.04317		0.04129		0.00039		0.00043		0.00039
8982.64		0.04337		0.04505		0.04310		0.00038		0.00044		0.00040
8982.89		0.04484		0.04670		0.04469		0.00037		0.00045		0.00039
8983.13		0.04608		0.04809		0.04608		0.00035		0.00042		0.00041
8983.38		0.04731		0.04933		0.04744		0.00034		0.00044		0.00037
8983.63		0.04878		0.05096		0.04896		0.00037		0.00043		0.00040
8983.87		0.05037		0.05285		0.05066		0.00038		0.00042		0.00040
8984.13		0.05263		0.05505		0.05294		0.00037		0.00041		0.00040
8984.37		0.05484		0.05770		0.05554		0.00036		0.00040		0.00042
8984.62		0.05739		0.06050		0.05844		0.00036		0.00041		0.00042
8984.87		0.06037		0.06362		0.06141		0.00034		0.00042		0.00040
8985.12		0.06299		0.06661		0.06446		0.00034		0.00040		0.00040
8985.38		0.06585		0.06977		0.06730		0.00035		0.00039		0.00040
8985.63		0.06818		0.07233		0.06995		0.00036		0.00040		0.00039
8985.87		0.07036		0.07471		0.07234		0.00035		0.00039		0.00043
8986.13		0.07242		0.07739		0.07458		0.00032		0.00038		0.00042
8986.37		0.07456		0.07955		0.07691		0.00036		0.00039		0.00042
8986.63		0.07679		0.08205		0.07929		0.00034		0.00038		0.00042
8986.86		0.07855		0.08432		0.08139		0.00036		0.00040		0.00043
8987.11		0.08106		0.08647		0.08386		0.00036		0.00041		0.00042
8987.36		0.08323		0.08903		0.08608		0.00037		0.00040		0.00043
8987.61		0.08553		0.09130		0.08828		0.00036		0.00041		0.00043
8987.87		0.08722		0.09327		0.09013		0.00033		0.00039		0.00044
8988.11		0.08885		0.09518		0.09202		0.00039		0.00041		0.00043
8988.37		0.09026		0.09678		0.09336		0.00036		0.00040		0.00044
8988.62		0.09185		0.09837		0.09521		0.00035		0.00039		0.00044
8988.88		0.09353		0.10016		0.09671		0.00037		0.00038		0.00044
8989.13		0.09492		0.10164		0.09837		0.00037		0.00040		0.00044
8989.37		0.09640		0.10350		0.10015		0.00038		0.00040		0.00045
8989.62		0.09848		0.10552		0.10215		0.00037		0.00042		0.00045
8989.88		0.10039		0.10772		0.10403		0.00040		0.00039		0.00047
8990.13		0.10264		0.10999		0.10652		0.00040		0.00042		0.00043
8990.38		0.10508		0.11277		0.10910		0.00039		0.00038		0.00046
8990.62		0.10751		0.11544		0.11177		0.00040		0.00041		0.00048
8990.88		0.11033		0.11854		0.11470		0.00040		0.00042		0.00046
8991.13		0.11339		0.12168		0.11805		0.00040		0.00041		0.00046
8991.38		0.11670		0.12549		0.12117		0.00041		0.00042		0.00049
8991.63		0.11977		0.12891		0.12477		0.00039		0.00045		0.00051
8991.88		0.12302		0.13229		0.12828		0.00041		0.00041		0.00051
8992.14		0.12615		0.13608		0.13146		0.00045		0.00044		0.00051
8992.40		0.12901		0.13912		0.13497		0.00046		0.00045		0.00053
8992.65		0.13185		0.14218		0.13784		0.00049		0.00047		0.00054
8992.90		0.13439		0.14466		0.14038		0.00049		0.00044		0.00054
8993.15		0.13639		0.14707		0.14250		0.00049		0.00047		0.00056
8993.40		0.13811		0.14923		0.14430		0.00049		0.00048		0.00056
8993.64		0.13989		0.15079		0.14621		0.00050		0.00049		0.00058
8993.89		0.14153		0.15243		0.14804		0.00053		0.00046		0.00054
8994.13		0.14289		0.15414		0.14945		0.00049		0.00048		0.00058
8994.38		0.14441		0.15583		0.15114		0.00048		0.00046		0.00055
8994.63		0.14603		0.15754		0.15304		0.00049		0.00048		0.00055
8994.88		0.14753		0.15922		0.15447		0.00051		0.00050		0.00058
8995.13		0.14913		0.16080		0.15595		0.00050		0.00051		0.00059
8995.38		0.15070		0.16254		0.15775		0.00056		0.00056		0.00059
8995.62		0.15211		0.16419		0.15928		0.00054		0.00052		0.00060
8995.88		0.15331		0.16567		0.16073		0.00051		0.00048		0.00058
8996.13		0.15472		0.16713		0.16236		0.00057		0.00050		0.00061
8996.38		0.15602		0.16883		0.16384		0.00056		0.00055		0.00061
8996.62		0.15760		0.17019		0.16522		0.00056		0.00054		0.00059
8996.87		0.15870		0.17186		0.16665		0.00054		0.00055		0.00062
8997.13		0.16015		0.17324		0.16818		0.00055		0.00055		0.00059
8997.37		0.16149		0.17479		0.16959		0.00057		0.00055		0.00061
8997.62		0.16280		0.17587		0.17085		0.00056		0.00056		0.00063
8997.87		0.16376		0.17710		0.17232		0.00056		0.00053		0.00064
8998.12		0.16494		0.17853		0.17315		0.00058		0.00053		0.00062
8998.36		0.16589		0.17979		0.17432		0.00057		0.00053		0.00064
8998.61		0.16662		0.18048		0.17528		0.00058		0.00055		0.00062
8998.86		0.16742		0.18142		0.17600		0.00060		0.00052		0.00063
8999.11		0.16782		0.18167		0.17663		0.00059		0.00055		0.00063
8999.36		0.16800		0.18225		0.17681		0.00057		0.00056		0.00059
8999.61		0.16813		0.18217		0.17718		0.00059		0.00051		0.00066
8999.87		0.16842		0.18248		0.17700		0.00058		0.00054		0.00064
9000.12		0.16801		0.18194		0.17715		0.00058		0.00051		0.00066
9000.36		0.16795		0.18214		0.17673		0.00060		0.00050		0.00061
9000.61		0.16739		0.18158		0.17633		0.00059		0.00053		0.00067
9000.86		0.16683		0.18078		0.17590		0.00057		0.00050		0.00064
9001.11		0.16622		0.18000		0.17519		0.00056		0.00052		0.00062
9001.36		0.16566		0.17935		0.17443		0.00057		0.00052		0.00062
9001.61		0.16493		0.17854		0.17363		0.00057		0.00053		0.00061
9001.87		0.16410		0.17801		0.17290		0.00053		0.00052		0.00061
9002.11		0.16338		0.17710		0.17219		0.00054		0.00054		0.00061
9002.37		0.16275		0.17648		0.17154		0.00056		0.00052		0.00060
9002.61		0.16181		0.17573		0.17061		0.00053		0.00051		0.00059
9002.87		0.16110		0.17486		0.16975		0.00053		0.00052		0.00061
9003.12		0.16063		0.17399		0.16902		0.00052		0.00048		0.00062
9003.37		0.15988		0.17308		0.16837		0.00054		0.00051		0.00060
9003.62		0.15919		0.17252		0.16737		0.00055		0.00052		0.00058
9003.86		0.15813		0.17158		0.16678		0.00058		0.00052		0.00059
9004.11		0.15777		0.17101		0.16600		0.00053		0.00051		0.00058
9004.36		0.15703		0.17022		0.16558		0.00052		0.00053		0.00056
9004.61		0.15605		0.16955		0.16466		0.00056		0.00049		0.00059
9004.86		0.15596		0.16877		0.16395		0.00054		0.00048		0.00060
9005.10		0.15521		0.16808		0.16310		0.00053		0.00051		0.00059
9005.35		0.15443		0.16741		0.16246		0.00049		0.00049		0.00057
9005.59		0.15397		0.16694		0.16197		0.00053		0.00052		0.00057
9005.85		0.15336		0.16626		0.16134		0.00052		0.00046		0.00057
9006.10		0.15287		0.16554		0.16070		0.00049		0.00049		0.00057
9006.35		0.15219		0.16474		0.16001		0.00048		0.00049		0.00058
9006.60		0.15157		0.16399		0.15953		0.00048		0.00051		0.00057
9006.85		0.15087		0.16344		0.15885		0.00049		0.00048		0.00056
9007.10		0.15040		0.16276		0.15820		0.00048		0.00047		0.00056
9007.35		0.14983		0.16251		0.15768		0.00046		0.00045		0.00059
9007.59		0.14931		0.16170		0.15696		0.00048		0.00047		0.00053
9007.84		0.14888		0.16103		0.15631		0.00047		0.00048		0.00056
9008.09		0.14820		0.16024		0.15557		0.00049		0.00044		0.00056
9008.34		0.14762		0.15972		0.15527		0.00042		0.00043		0.00057
9008.58		0.14682		0.15900		0.15440		0.00041		0.00046		0.00058
9008.83		0.14639		0.15866		0.15382		0.00043		0.00047		0.00057
9009.08		0.14588		0.15790		0.15334		0.00046		0.00046		0.00056
9009.33		0.14533		0.15720		0.15261		0.00043		0.00047		0.00057
9009.58		0.14486		0.15666		0.15226		0.00043		0.00048		0.00056
9009.82		0.14434		0.15630		0.15175		0.00044		0.00044		0.00057
9010.08		0.14395		0.15554		0.15125		0.00044		0.00043		0.00055
9010.32		0.14331		0.15515		0.15049		0.00042		0.00044		0.00054
9010.57		0.14272		0.15457		0.15004		0.00044		0.00045		0.00055
9010.82		0.14239		0.15411		0.14941		0.00042		0.00042		0.00055
9011.06		0.14203		0.15360		0.14922		0.00044		0.00044		0.00057
9011.32		0.14142		0.15291		0.14845		0.00043		0.00043		0.00054
9011.56		0.14113		0.15249		0.14795		0.00041		0.00044		0.00058
9011.82		0.14070		0.15204		0.14755		0.00038		0.00044		0.00055
9012.06		0.14032		0.15157		0.14726		0.00040		0.00046		0.00057
9012.31		0.13990		0.15120		0.14667		0.00042		0.00045		0.00056
9012.57		0.13945		0.15072		0.14631		0.00040		0.00043		0.00055
9012.82		0.13905		0.15034		0.14590		0.00041		0.00044		0.00054
9013.08		0.13860		0.14988		0.14549		0.00039		0.00046		0.00055
9013.33		0.13858		0.14962		0.14516		0.00039		0.00044		0.00057
9013.58		0.13787		0.14898		0.14492		0.00038		0.00044		0.00056
9013.83		0.13733		0.14856		0.14436		0.00038		0.00044		0.00055
9014.09		0.13726		0.14819		0.14393		0.00038		0.00043		0.00056
9014.34		0.13684		0.14756		0.14349		0.00036		0.00041		0.00055
9014.58		0.13637		0.14731		0.14312		0.00034		0.00043		0.00055
9014.84		0.13604		0.14674		0.14279		0.00034		0.00045		0.00053
9015.08		0.13612		0.14637		0.14226		0.00036		0.00040		0.00054
9015.34		0.13577		0.14633		0.14203		0.00038		0.00043		0.00055
9015.59		0.13529		0.14569		0.14171		0.00036		0.00040		0.00055
9015.83		0.13504		0.14572		0.14146		0.00036		0.00043		0.00051
9016.09		0.13469		0.14526		0.14111		0.00034		0.00041		0.00054
9016.33		0.13436		0.14499		0.14066		0.00034		0.00043		0.00051
9016.59		0.13402		0.14469		0.14048		0.00035		0.00044		0.00052
9016.83		0.13387		0.14431		0.14024		0.00033		0.00040		0.00054
9017.09		0.13369		0.14411		0.14011		0.00032		0.00039		0.00051
9017.33		0.13314		0.14362		0.13961		0.00031		0.00041		0.00055
9017.58		0.13281		0.14329		0.13928		0.00031		0.00038		0.00051
9017.84		0.13262		0.14326		0.13909		0.00032		0.00041		0.00050
9018.08		0.13249		0.14275		0.13888		0.00033		0.00041		0.00054
9018.33		0.13248		0.14268		0.13850		0.00034		0.00040		0.00049
9018.57		0.13213		0.14228		0.13813		0.00032		0.00040		0.00052
9018.83		0.13181		0.14202		0.13784		0.00030		0.00040		0.00047
9019.07		0.13140		0.14150		0.13767		0.00028		0.00040		0.00049
9019.32		0.13132		0.14134		0.13745		0.00033		0.00041		0.00049
9019.57		0.13111		0.14107		0.13707		0.00030		0.00038		0.00049
9019.82		0.13095		0.14066		0.13697		0.00032		0.00041		0.00052
9020.08		0.13056		0.14048		0.13640		0.00029		0.00039		0.00049
9020.33		0.13021		0.14010		0.13609		0.00033		0.00042		0.00049
9020.58		0.13010		0.13997		0.13604		0.00028		0.00041		0.00049
9020.83		0.12986		0.13976		0.13591		0.00027		0.00042		0.00048
9021.08		0.12959		0.13945		0.13561		0.00031		0.00041		0.00050
9021.33		0.12945		0.13932		0.13530		0.00029		0.00039		0.00050
9021.57		0.12920		0.13919		0.13524		0.00029		0.00041		0.00049
9021.82		0.12891		0.13872		0.13505		0.00029		0.00041		0.00047
9022.06		0.12904		0.13881		0.13478		0.00028		0.00039		0.00049
9022.32		0.12862		0.13855		0.13457		0.00031		0.00037		0.00048
9022.56		0.12841		0.13811		0.13434		0.00026		0.00039		0.00050
9022.81		0.12812		0.13825		0.13426		0.00028		0.00044		0.00049
9023.06		0.12833		0.13800		0.13399		0.00029		0.00040		0.00049
9023.31		0.12818		0.13769		0.13405		0.00030		0.00038		0.00048
9023.57		0.12798		0.13780		0.13374		0.00029		0.00038		0.00048
9023.82		0.12800		0.13753		0.13378		0.00030		0.00040		0.00050
9024.07		0.12794		0.13775		0.13371		0.00028		0.00039		0.00050
9024.32		0.12779		0.13747		0.13356		0.00029		0.00041		0.00050
9024.57		0.12769		0.13725		0.13353		0.00029		0.00039		0.00049
9024.82		0.12782		0.13729		0.13337		0.00028		0.00040		0.00049
9025.06		0.12744		0.13758		0.13347		0.00027		0.00037		0.00049
9025.31		0.12748		0.13730		0.13330		0.00028		0.00040		0.00049
9025.56		0.12773		0.13738		0.13339		0.00028		0.00039		0.00051
9025.82		0.12749		0.13729		0.13340		0.00030		0.00042		0.00050
9026.07		0.12798		0.13748		0.13351		0.00031		0.00040		0.00050
9026.32		0.12785		0.13738		0.13353		0.00028		0.00037		0.00048
9026.57		0.12788		0.13752		0.13364		0.00028		0.00040		0.00050
9026.83		0.12787		0.13742		0.13370		0.00027		0.00039		0.00050
9027.09		0.12814		0.13775		0.13363		0.00029		0.00037		0.00051
9027.33		0.12800		0.13772		0.13387		0.00027		0.00039		0.00051
9027.59		0.12830		0.13802		0.13401		0.00031		0.00038		0.00049
9027.84		0.12849		0.13802		0.13411		0.00030		0.00035		0.00048
9028.09		0.12856		0.13821		0.13441		0.00028		0.00038		0.00050
9028.34		0.12874		0.13841		0.13430		0.00026		0.00041		0.00052
9028.58		0.12907		0.13850		0.13465		0.00030		0.00042		0.00052
9028.83		0.12914		0.13883		0.13484		0.00030		0.00040		0.00050
9029.07		0.12946		0.13916		0.13517		0.00027		0.00038		0.00052
9029.32		0.12968		0.13934		0.13546		0.00029		0.00037		0.00050
9029.57		0.12998		0.13944		0.13568		0.00032		0.00040		0.00050
9030.53		0.13098		0.14083		0.13682		0.00035		0.00041		0.00051
9031.51		0.13236		0.14203		0.13816		0.00036		0.00043		0.00052
9032.50		0.13392		0.14366		0.13977		0.00033		0.00043		0.00050
9033.49		0.13557		0.14498		0.14120		0.00033		0.00040		0.00054
9034.52		0.13721		0.14731		0.14327		0.00032		0.00042		0.00053
9035.54		0.13883		0.14883		0.14481		0.00033		0.00042		0.00053
9036.57		0.14035		0.15106		0.14677		0.00037		0.00043		0.00054
9037.61		0.14182		0.15259		0.14830		0.00037		0.00045		0.00049
9038.66		0.14335		0.15431		0.14986		0.00039		0.00045		0.00053
9039.71		0.14454		0.15554		0.15110		0.00038		0.00045		0.00051
9040.77		0.14534		0.15671		0.15212		0.00037		0.00045		0.00053
9041.85		0.14628		0.15775		0.15329		0.00042		0.00046		0.00055
9042.92		0.14689		0.15839		0.15403		0.00036		0.00046		0.00055
9044.01		0.14729		0.15894		0.15438		0.00039		0.00045		0.00053
9045.11		0.14767		0.15909		0.15493		0.00041		0.00048		0.00051
9046.22		0.14791		0.15941		0.15498		0.00041		0.00046		0.00056
9047.34		0.14758		0.15930		0.15501		0.00041		0.00045		0.00053
9048.48		0.14757		0.15924		0.15493		0.00039		0.00044		0.00053
9049.63		0.14746		0.15913		0.15466		0.00038		0.00045		0.00055
9050.78		0.14751		0.15871		0.15455		0.00039		0.00045		0.00055
9051.93		0.14698		0.15853		0.15420		0.00036		0.00046		0.00051
9053.08		0.14701		0.15831		0.15404		0.00038		0.00045		0.00056
9054.25		0.14659		0.15792		0.15362		0.00038		0.00046		0.00056
9055.45		0.14648		0.15808		0.15328		0.00038		0.00043		0.00054
9056.64		0.14643		0.15752		0.15327		0.00039		0.00045		0.00053
9057.84		0.14640		0.15760		0.15331		0.00037		0.00046		0.00055
9059.07		0.14617		0.15741		0.15311		0.00043		0.00046		0.00057
9060.28		0.14643		0.15748		0.15307		0.00036		0.00046		0.00054
9061.52		0.14620		0.15752		0.15317		0.00037		0.00043		0.00053
9062.78		0.14636		0.15729		0.15323		0.00040		0.00044		0.00056
9064.03		0.14623		0.15772		0.15320		0.00037		0.00042		0.00055
9065.28		0.14662		0.15734		0.15303		0.00037		0.00044		0.00056
9066.55		0.14637		0.15729		0.15298		0.00038		0.00046		0.00054
9067.82		0.14628		0.15744		0.15323		0.00037		0.00047		0.00051
9069.11		0.14595		0.15726		0.15302		0.00036		0.00044		0.00051
9070.41		0.14583		0.15714		0.15264		0.00033		0.00041		0.00054
9071.72		0.14577		0.15691		0.15238		0.00036		0.00041		0.00053
9073.05		0.14544		0.15628		0.15197		0.00036		0.00040		0.00053
9074.39		0.14505		0.15629		0.15166		0.00036		0.00041		0.00051
9075.72		0.14460		0.15574		0.15137		0.00036		0.00042		0.00051
9077.07		0.14419		0.15537		0.15091		0.00034		0.00039		0.00050
9078.41		0.14405		0.15490		0.15043		0.00036		0.00039		0.00051
9079.78		0.14326		0.15433		0.15006		0.00034		0.00043		0.00050
9081.14		0.14304		0.15395		0.14948		0.00032		0.00040		0.00054
9082.52		0.14240		0.15344		0.14905		0.00034		0.00042		0.00052
9083.93		0.14223		0.15291		0.14855		0.00030		0.00042		0.00050
9085.33		0.14189		0.15259		0.14811		0.00033		0.00042		0.00049
9086.75		0.14161		0.15200		0.14809		0.00033		0.00041		0.00051
9088.17		0.14128		0.15200		0.14770		0.00034		0.00039		0.00051
9089.60		0.14141		0.15192		0.14761		0.00029		0.00036		0.00049
9091.04		0.14163		0.15191		0.14754		0.00032		0.00041		0.00052
9092.48		0.14152		0.15192		0.14745		0.00030		0.00039		0.00051
9093.93		0.14158		0.15180		0.14769		0.00029		0.00040		0.00048
9095.41		0.14178		0.15209		0.14799		0.00031		0.00040		0.00049
9096.88		0.14224		0.15259		0.14823		0.00029		0.00042		0.00051
9098.38		0.14269		0.15293		0.14888		0.00027		0.00040		0.00052
9099.87		0.14231		0.15285		0.14864		0.00028		0.00042		0.00048
9101.37		0.14279		0.15311		0.14879		0.00028		0.00041		0.00051
9102.87		0.14298		0.15342		0.14918		0.00026		0.00040		0.00048
9104.39		0.14311		0.15335		0.14952		0.00027		0.00037		0.00050
9105.93		0.14320		0.15370		0.14967		0.00026		0.00039		0.00050
9107.47		0.14329		0.15412		0.14982		0.00027		0.00041		0.00050
9109.03		0.14418		0.15459		0.15037		0.00030		0.00039		0.00053
9110.60		0.14328		0.15389		0.14965		0.00026		0.00037		0.00050
9112.16		0.14360		0.15433		0.15011		0.00030		0.00038		0.00048
9113.73		0.14368		0.15413		0.14992		0.00027		0.00040		0.00049
9115.31		0.14364		0.15420		0.15000		0.00028		0.00040		0.00048
9116.90		0.14337		0.15420		0.15005		0.00028		0.00035		0.00046
9118.50		0.14342		0.15424		0.15014		0.00027		0.00036		0.00048
9120.14		0.14358		0.15430		0.15012		0.00029		0.00036		0.00046
9121.76		0.14378		0.15415		0.14997		0.00027		0.00034		0.00049
9123.40		0.14382		0.15428		0.15025		0.00029		0.00037		0.00044
9125.03		0.14407		0.15465		0.15043		0.00028		0.00035		0.00048
9126.68		0.14410		0.15486		0.15062		0.00025		0.00035		0.00049
9128.34		0.14434		0.15514		0.15080		0.00029		0.00039		0.00046
9130.02		0.14452		0.15544		0.15111		0.00027		0.00036		0.00049
9131.72		0.14516		0.15567		0.15140		0.00027		0.00037		0.00045
9133.42		0.14512		0.15599		0.15181		0.00028		0.00037		0.00047
9135.13		0.14532		0.15622		0.15196		0.00031		0.00037		0.00049
9136.83		0.14569		0.15646		0.15221		0.00028		0.00033		0.00047
9138.55		0.14598		0.15686		0.15263		0.00027		0.00038		0.00047
9140.27		0.14636		0.15702		0.15291		0.00025		0.00037		0.00044
9142.02		0.14651		0.15747		0.15320		0.00025		0.00041		0.00044
9143.77		0.14649		0.15762		0.15345		0.00027		0.00038		0.00047
9145.54		0.14667		0.15778		0.15357		0.00026		0.00038		0.00046
9147.29		0.14704		0.15770		0.15366		0.00028		0.00034		0.00047
9149.07		0.14709		0.15780		0.15378		0.00026		0.00039		0.00046
9150.86		0.14688		0.15785		0.15378		0.00025		0.00035		0.00046
9152.65		0.14669		0.15788		0.15342		0.00026		0.00038		0.00047
9154.46		0.14678		0.15775		0.15349		0.00028		0.00039		0.00044
9156.28		0.14671		0.15744		0.15313		0.00027		0.00038		0.00045
9158.11		0.14654		0.15711		0.15299		0.00028		0.00036		0.00044
9159.94		0.14602		0.15691		0.15301		0.00027		0.00036		0.00046
9161.77		0.14591		0.15678		0.15255		0.00026		0.00036		0.00044
9163.63		0.14579		0.15657		0.15229		0.00027		0.00037		0.00044
9165.48		0.14536		0.15645		0.15212		0.00027		0.00036		0.00045
9167.35		0.14521		0.15591		0.15186		0.00027		0.00040		0.00042
9169.25		0.14495		0.15551		0.15160		0.00028		0.00037		0.00046
9171.15		0.14477		0.15552		0.15150		0.00028		0.00036		0.00044
9173.04		0.14463		0.15552		0.15120		0.00025		0.00035		0.00043
9174.95		0.14452		0.15539		0.15101		0.00026		0.00036		0.00044
9176.86		0.14459		0.15539		0.15095		0.00027		0.00036		0.00042
9178.79		0.14431		0.15520		0.15080		0.00026		0.00033		0.00045
9180.73		0.14424		0.15508		0.15074		0.00028		0.00036		0.00044
9182.67		0.14406		0.15493		0.15050		0.00028		0.00031		0.00041
9184.64		0.14407		0.15482		0.15057		0.00028		0.00032		0.00045
9186.61		0.14397		0.15465		0.15046		0.00023		0.00033		0.00043
9188.58		0.14408		0.15468		0.15041		0.00028		0.00032		0.00045
9190.56		0.14403		0.15459		0.15055		0.00027		0.00035		0.00043
9192.55		0.14403		0.15469		0.15061		0.00026		0.00031		0.00042
9194.54		0.14420		0.15449		0.15048		0.00026		0.00033		0.00044
9196.55		0.14409		0.15453		0.15038		0.00026		0.00033		0.00042
9198.56		0.14421		0.15466		0.15051		0.00024		0.00035		0.00042
9200.59		0.14427		0.15473		0.15057		0.00027		0.00035		0.00043
9202.65		0.14431		0.15475		0.15054		0.00026		0.00033		0.00043
9204.68		0.14429		0.15476		0.15065		0.00026		0.00035		0.00040
9206.77		0.14433		0.15460		0.15075		0.00026		0.00033		0.00040
9208.85		0.14427		0.15485		0.15079		0.00022		0.00032		0.00041
9210.92		0.14441		0.15478		0.15100		0.00025		0.00034		0.00040
9212.99		0.14452		0.15490		0.15082		0.00025		0.00036		0.00041
9215.11		0.14448		0.15496		0.15104		0.00025		0.00032		0.00041
9217.19		0.14462		0.15499		0.15113		0.00027		0.00035		0.00040
9219.29		0.14451		0.15516		0.15107		0.00025		0.00034		0.00041
9221.42		0.14478		0.15537		0.15112		0.00023		0.00035		0.00040
9223.53		0.14477		0.15532		0.15124		0.00025		0.00033		0.00039
9225.67		0.14481		0.15554		0.15129		0.00024		0.00036		0.00041
9227.83		0.14495		0.15570		0.15160		0.00023		0.00032		0.00039
9230.00		0.14497		0.15568		0.15161		0.00021		0.00033		0.00040
9232.18		0.14498		0.15571		0.15171		0.00024		0.00032		0.00040
9234.36		0.14507		0.15584		0.15165		0.00024		0.00032		0.00039
9236.56		0.14513		0.15603		0.15207		0.00026		0.00034		0.00037
9238.73		0.14516		0.15583		0.15190		0.00024		0.00033		0.00039
9240.93		0.14517		0.15603		0.15201		0.00025		0.00032		0.00038
9243.13		0.14565		0.15614		0.15225		0.00024		0.00033		0.00036
9245.34		0.14508		0.15576		0.15214		0.00024		0.00034		0.00035
9247.56		0.14530		0.15565		0.15194		0.00023		0.00030		0.00037
9249.80		0.14517		0.15599		0.15195		0.00023		0.00031		0.00037
9252.07		0.14536		0.15606		0.15198		0.00023		0.00029		0.00038
9254.36		0.14519		0.15608		0.15184		0.00023		0.00031		0.00038
9256.64		0.14511		0.15615		0.15188		0.00026		0.00030		0.00036
9258.91		0.14503		0.15607		0.15178		0.00025		0.00031		0.00039
9261.21		0.14490		0.15582		0.15183		0.00026		0.00032		0.00038
9263.50		0.14514		0.15585		0.15202		0.00026		0.00031		0.00034
9265.79		0.14491		0.15602		0.15168		0.00027		0.00032		0.00037
9268.12		0.14517		0.15575		0.15167		0.00027		0.00032		0.00036
9270.40		0.14504		0.15567		0.15157		0.00027		0.00030		0.00036
9272.74		0.14471		0.15560		0.15164		0.00024		0.00032		0.00037
9275.08		0.14487		0.15553		0.15164		0.00026		0.00032		0.00035
9277.45		0.14473		0.15554		0.15159		0.00024		0.00030		0.00037
9279.80		0.14464		0.15549		0.15129		0.00027		0.00030		0.00036
9282.17		0.14462		0.15527		0.15142		0.00024		0.00031		0.00037
9284.55		0.14474		0.15546		0.15132		0.00024		0.00031		0.00037
9286.91		0.14457		0.15532		0.15135		0.00025		0.00029		0.00038
9289.32		0.14449		0.15519		0.15121		0.00023		0.00031		0.00033
9291.74		0.14454		0.15532		0.15134		0.00026		0.00031		0.00034
9294.14		0.14461		0.15531		0.15127		0.00023		0.00030		0.00035
9296.57		0.14462		0.15528		0.15123		0.00022		0.00030		0.00034
9298.99		0.14442		0.15533		0.15124		0.00022		0.00030		0.00036
9301.43		0.14446		0.15520		0.15106		0.00023		0.00030		0.00035
9303.90		0.14445		0.15517		0.15108		0.00022		0.00028		0.00035
9306.36		0.14456		0.15517		0.15101		0.00024		0.00029		0.00036
9308.83		0.14443		0.15498		0.15114		0.00021		0.00028		0.00034
9311.30		0.14429		0.15489		0.15105		0.00025		0.00030		0.00032
9313.79		0.14401		0.15507		0.15091		0.00023		0.00028		0.00034
9316.30		0.14406		0.15493		0.15093		0.00023		0.00029		0.00032
9318.83		0.14433		0.15500		0.15085		0.00023		0.00028		0.00032
9321.34		0.14424		0.15506		0.15092		0.00020		0.00028		0.00033
9323.85		0.14430		0.15530		0.15125		0.00020		0.00031		0.00035
9326.39		0.14393		0.15476		0.15061		0.00022		0.00027		0.00031
9328.95		0.14413		0.15488		0.15074		0.00020		0.00030		0.00030
9331.50		0.14423		0.15505		0.15085		0.00023		0.00028		0.00034
9334.05		0.14420		0.15524		0.15108		0.00021		0.00030		0.00034
9336.62		0.14395		0.15473		0.15072		0.00019		0.00027		0.00031
9339.22		0.14401		0.15490		0.15081		0.00020		0.00029		0.00033
9341.82		0.14409		0.15481		0.15078		0.00022		0.00028		0.00032
9344.42		0.14417		0.15481		0.15096		0.00021		0.00028		0.00031
9347.02		0.14423		0.15493		0.15105		0.00019		0.00027		0.00031
9349.63		0.14421		0.15470		0.15113		0.00019		0.00026		0.00030
9352.27		0.14471		0.15546		0.15143		0.00021		0.00028		0.00031
9354.92		0.14418		0.15469		0.15069		0.00020		0.00028		0.00028
9357.56		0.14425		0.15486		0.15092		0.00020		0.00028		0.00030
9360.21		0.14427		0.15483		0.15088		0.00018		0.00027		0.00029
9362.87		0.14415		0.15478		0.15109		0.00019		0.00029		0.00028
9365.53		0.14430		0.15479		0.15111		0.00021		0.00028		0.00029
9368.21		0.14416		0.15481		0.15109		0.00020		0.00029		0.00029
9370.89		0.14404		0.15483		0.15109		0.00020		0.00030		0.00030
9373.57		0.14405		0.15492		0.15114		0.00021		0.00031		0.00029
9376.29		0.14421		0.15483		0.15096		0.00020		0.00028		0.00030
9379.03		0.14417		0.15479		0.15117		0.00020		0.00030		0.00029
9381.76		0.14405		0.15475		0.15112		0.00021		0.00031		0.00030
9384.49		0.14403		0.15477		0.15114		0.00021		0.00029		0.00029
9387.25		0.14399		0.15480		0.15110		0.00022		0.00031		0.00030
9390.00		0.14397		0.15474		0.15107		0.00023		0.00027		0.00028
9392.77		0.14371		0.15480		0.15115		0.00022		0.00026		0.00027
9395.55		0.14399		0.15466		0.15099		0.00024		0.00028		0.00027
9398.34		0.14394		0.15467		0.15110		0.00023		0.00027		0.00027
9401.13		0.14389		0.15496		0.15107		0.00024		0.00024		0.00027
9403.95		0.14373		0.15478		0.15118		0.00023		0.00028		0.00026
9406.76		0.14371		0.15473		0.15082		0.00024		0.00026		0.00029
9409.59		0.14372		0.15487		0.15101		0.00025		0.00026		0.00027
9412.41		0.14366		0.15491		0.15105		0.00024		0.00029		0.00026
9415.24		0.14369		0.15471		0.15096		0.00024		0.00028		0.00026
9418.13		0.14383		0.15481		0.15102		0.00023		0.00026		0.00026
9420.97		0.14369		0.15482		0.15095		0.00025		0.00025		0.00028
9423.87		0.14359		0.15482		0.15080		0.00023		0.00026		0.00026
9426.74		0.14383		0.15467		0.15088		0.00022		0.00029		0.00026
9429.62		0.14358		0.15485		0.15079		0.00020		0.00026		0.00028
9432.54		0.14358		0.15473		0.15101		0.00024		0.00027		0.00026
9435.44		0.14349		0.15471		0.15092		0.00022		0.00027		0.00025
9438.35		0.14345		0.15462		0.15090		0.00020		0.00027		0.00026
9441.30		0.14355		0.15480		0.15080		0.00022		0.00026		0.00025
9444.25		0.14357		0.15475		0.15084		0.00021		0.00027		0.00026
9447.20		0.14342		0.15459		0.15093		0.00022		0.00025		0.00025
9450.16		0.14337		0.15463		0.15077		0.00023		0.00026		0.00024
9453.13		0.14341		0.15476		0.15088		0.00019		0.00025		0.00025
9456.15		0.14331		0.15480		0.15092		0.00021		0.00023		0.00024
9459.13		0.14347		0.15469		0.15092		0.00023		0.00024		0.00024
9462.15		0.14353		0.15487		0.15094		0.00021		0.00023		0.00023
9465.12		0.14350		0.15474		0.15085		0.00020		0.00024		0.00024
9468.15		0.14424		0.15533		0.15111		0.00020		0.00023		0.00026
9471.21		0.14378		0.15467		0.15074		0.00021		0.00023		0.00022
9474.22		0.14401		0.15468		0.15075		0.00021		0.00024		0.00022
9477.26		0.14386		0.15483		0.15086		0.00020		0.00022		0.00024
9480.31		0.14380		0.15495		0.15081		0.00019		0.00021		0.00023
9483.40		0.14385		0.15483		0.15091		0.00018		0.00021		0.00022
9486.48		0.14433		0.15515		0.15135		0.00021		0.00022		0.00022
9489.54		0.14369		0.15478		0.15091		0.00019		0.00021		0.00021
9492.62		0.14391		0.15482		0.15102		0.00020		0.00022		0.00021
9495.71		0.14393		0.15478		0.15103		0.00020		0.00021		0.00020
9498.79		0.14382		0.15477		0.15105		0.00019		0.00022		0.00018
9501.91		0.14383		0.15478		0.15114		0.00018		0.00019		0.00019
9505.05		0.14388		0.15473		0.15115		0.00019		0.00022		0.00018
9508.22		0.14379		0.15485		0.15113		0.00018		0.00021		0.00019
9511.33		0.14389		0.15484		0.15118		0.00018		0.00020		0.00019
9514.50		0.14379		0.15479		0.15104		0.00019		0.00021		0.00020
9517.64		0.14394		0.15485		0.15116		0.00018		0.00021		0.00019
9520.83		0.14389		0.15494		0.15121		0.00019		0.00019		0.00019
9523.98		0.14394		0.15496		0.15120		0.00020		0.00021		0.00019
9527.16		0.14392		0.15484		0.15118		0.00017		0.00020		0.00019
9530.38		0.14382		0.15486		0.15120		0.00017		0.00020		0.00021
9533.59		0.14383		0.15494		0.15117		0.00018		0.00021		0.00019
9536.80		0.14404		0.15495		0.15105		0.00019		0.00020		0.00018
9540.04		0.14402		0.15496		0.15122		0.00018		0.00021		0.00018
9543.27		0.14406		0.15475		0.15116		0.00018		0.00020		0.00020
9546.52		0.14407		0.15482		0.15130		0.00019		0.00018		0.00019
9549.78		0.14394		0.15495		0.15125		0.00018		0.00019		0.00017
9553.04		0.14413		0.15491		0.15123		0.00018		0.00017		0.00016
9556.33		0.14403		0.15477		0.15123		0.00019		0.00020		0.00016
9559.62		0.14398		0.15514		0.15134		0.00017		0.00020		0.00018
9562.91		0.14449		0.15544		0.15173		0.00020		0.00021		0.00016
9566.22		0.14399		0.15467		0.15109		0.00019		0.00020		0.00016
9569.52		0.14404		0.15491		0.15119		0.00018		0.00019		0.00016
9572.85		0.14412		0.15495		0.15120		0.00017		0.00019		0.00017
9576.18		0.14407		0.15498		0.15119		0.00017		0.00018		0.00016
9579.52		0.14417		0.15482		0.15128		0.00016		0.00019		0.00014
9582.87		0.14402		0.15507		0.15141		0.00017		0.00019		0.00016
9586.23		0.14418		0.15493		0.15130		0.00017		0.00019		0.00016
9589.60		0.14417		0.15481		0.15131		0.00017		0.00019		0.00015
9592.96		0.14421		0.15502		0.15136		0.00016		0.00019		0.00016
9596.37		0.14414		0.15495		0.15141		0.00018		0.00020		0.00015
9599.81		0.14418		0.15487		0.15140		0.00018		0.00020		0.00013
9603.20		0.14414		0.15481		0.15122		0.00016		0.00021		0.00013
9606.60		0.14420		0.15483		0.15134		0.00016		0.00024		0.00013
9610.04		0.14415		0.15485		0.15129		0.00017		0.00023		0.00014
9613.49		0.14415		0.15474		0.15124		0.00018		0.00025		0.00015
9616.92		0.14422		0.15482		0.15116		0.00017		0.00025		0.00013
9620.38		0.14436		0.15485		0.15140		0.00016		0.00025		0.00014
9623.83		0.14425		0.15494		0.15115		0.00015		0.00022		0.00017
9627.31		0.14466		0.15507		0.15152		0.00017		0.00023		0.00014
9630.76		0.14409		0.15458		0.15102		0.00017		0.00023		0.00014
9634.23		0.14439		0.15463		0.15129		0.00017		0.00024		0.00014
9637.76		0.14428		0.15456		0.15109		0.00017		0.00023		0.00012
9641.28		0.14431		0.15465		0.15121		0.00017		0.00022		0.00014
9644.79		0.14421		0.15460		0.15130		0.00016		0.00023		0.00014
9648.32		0.14423		0.15474		0.15135		0.00016		0.00026		0.00015
9651.87		0.14416		0.15452		0.15127		0.00017		0.00023		0.00014
9655.42		0.14427		0.15473		0.15141		0.00016		0.00023		0.00014
9658.96		0.14433		0.15479		0.15123		0.00015		0.00022		0.00015
9662.52		0.14416		0.15465		0.15114		0.00016		0.00024		0.00015
9666.11		0.14389		0.15460		0.15122		0.00016		0.00023		0.00014
9669.70		0.14378		0.15472		0.15111		0.00016		0.00023		0.00015
9673.27		0.14382		0.15481		0.15127		0.00015		0.00021		0.00013
9676.86		0.14383		0.15471		0.15132		0.00016		0.00022		0.00013
9680.50		0.14407		0.15492		0.15153		0.00014		0.00023		0.00014
9684.11		0.14371		0.15466		0.15121		0.00014		0.00021		0.00014
9687.73		0.14402		0.15489		0.15136		0.00014		0.00019		0.00011
9691.38		0.14396		0.15498		0.15134		0.00014		0.00019		0.00012
9695.02		0.14409		0.15481		0.15134		0.00014		0.00017		0.00013
9698.66		0.14401		0.15475		0.15148		0.00015		0.00019		0.00012
9702.32		0.14411		0.15488		0.15146		0.00013		0.00017		0.00012
9706.00		0.14433		0.15486		0.15133		0.00012		0.00014		0.00012
9709.70		0.14455		0.15503		0.15165		0.00011		0.00015		0.00013
9713.38		0.14449		0.15479		0.15145		0.00010		0.00013		0.00011
9717.11		0.14435		0.15472		0.15139		0.00009		0.00014		0.00011
9720.85		0.14427		0.15475		0.15158		0.00010		0.00013		0.00009
9724.58		0.14430		0.15471		0.15145		0.00010		0.00011		0.00009
9728.28		0.14419		0.15485		0.15151		0.00000		0.00000		0.00000
