# Supplementary material for: Nanostructure and dynamics of N-truncated copper amyloid-β peptides from advanced X-ray absorption fine structure
Source: IUCrJ. 2024 Apr 11;11(Pt 3):325–46. doi: 10.1107/S2052252524001830 (PMC11067746; doi:10.1107/S2052252524001830)
Supplement: Supplementary file 4 [file m-11-00325-sup4.txt]

# In this file, we provide the Low temperature (LT) dead-time corrected, defective pixel corrected and normalized for dispersion 
# I_f/I_0 measurements of Cu(II):Amyloid-beta_{4-16} and their uncertainties for mu2chi. These are presented in: 
# Title: Nanostructure and dynamics of N-truncated Copper Amyloid-$\beta$ peptides from advanced X-ray absorption fine structure.
# Authors: Ekanayake R S K, Streltsov V A, Best S P, Chantler C T
# Journal: IUCrJ
# Publisher: 
# Year: 2023
# This data is produced from eFEFFIT using eperimentally measured fluorescence XAS and their uncertainties.
# This experiemntal data was taken at the Australian Synchrotron in 2016.
# Sample: N-truncated Cu(I):Amyloid-beta
# Chemical symbol:  Cu(I):Amyloid-beta_(4-16)
# absorber edge: Cu(I) K
#I_0=Incident intensity
#I_f=Fluorescence intensity
# Amyloid-beta=Ab
#
#Energy-E 	I_f/I_0		I_f/I_0		I_f/I_0		sigma_(I_f/I_0)		sigma_(I_f/I_0)		sigma_(I_f/I_0)
# (eV)		Ab_(4-16_1)	Ab_(4-16_2)	Ab_(4-16_3)	Ab_(4-16_1)		Ab_(4-16_2)		Ab_(4-16_3)
8780.78		0.02270		0.02104		0.01833		0.00050		0.00038		0.00046
8782.82		0.02140		0.02074		0.01762		0.00045		0.00038		0.00043
8785.80		0.02124		0.02055		0.01750		0.00044		0.00038		0.00042
8788.83		0.02103		0.02047		0.01738		0.00042		0.00038		0.00043
8791.79		0.02078		0.02031		0.01720		0.00042		0.00036		0.00041
8794.78		0.02062		0.02022		0.01702		0.00042		0.00037		0.00037
8797.78		0.02040		0.01999		0.01677		0.00041		0.00037		0.00035
8800.76		0.02027		0.01989		0.01662		0.00041		0.00036		0.00033
8803.73		0.02015		0.01981		0.01654		0.00041		0.00036		0.00033
8806.75		0.01996		0.01963		0.01640		0.00041		0.00037		0.00032
8809.74		0.01986		0.01952		0.01634		0.00039		0.00037		0.00032
8812.74		0.01972		0.01932		0.01606		0.00040		0.00036		0.00031
8815.73		0.01947		0.01917		0.01590		0.00039		0.00036		0.00030
8818.74		0.01942		0.01906		0.01570		0.00039		0.00036		0.00031
8821.74		0.01925		0.01904		0.01561		0.00039		0.00036		0.00031
8824.72		0.01912		0.01889		0.01540		0.00040		0.00036		0.00031
8827.70		0.01894		0.01882		0.01540		0.00039		0.00036		0.00031
8830.72		0.01890		0.01864		0.01532		0.00039		0.00036		0.00032
8833.71		0.01873		0.01859		0.01532		0.00038		0.00037		0.00031
8836.70		0.01866		0.01846		0.01513		0.00039		0.00036		0.00031
8839.68		0.01851		0.01834		0.01510		0.00038		0.00036		0.00031
8842.71		0.01841		0.01823		0.01500		0.00038		0.00035		0.00030
8845.69		0.01834		0.01805		0.01491		0.00038		0.00036		0.00030
8848.67		0.01820		0.01796		0.01480		0.00038		0.00035		0.00030
8851.66		0.01810		0.01784		0.01475		0.00038		0.00035		0.00031
8854.68		0.01820		0.01795		0.01482		0.00039		0.00036		0.00031
8857.66		0.01793		0.01767		0.01456		0.00037		0.00036		0.00030
8860.65		0.01804		0.01785		0.01465		0.00038		0.00036		0.00030
8863.65		0.01764		0.01749		0.01440		0.00037		0.00035		0.00031
8866.67		0.01760		0.01742		0.01431		0.00037		0.00034		0.00030
8869.66		0.01742		0.01735		0.01428		0.00037		0.00035		0.00031
8872.65		0.01737		0.01720		0.01424		0.00037		0.00034		0.00031
8875.66		0.01727		0.01717		0.01410		0.00037		0.00034		0.00031
8878.66		0.01721		0.01709		0.01400		0.00037		0.00035		0.00031
8881.64		0.01709		0.01698		0.01394		0.00037		0.00034		0.00031
8884.64		0.01698		0.01693		0.01385		0.00037		0.00034		0.00031
8887.65		0.01688		0.01687		0.01383		0.00037		0.00034		0.00031
8890.66		0.01683		0.01677		0.01368		0.00037		0.00033		0.00030
8893.64		0.01676		0.01666		0.01369		0.00037		0.00034		0.00030
8896.65		0.01670		0.01665		0.01362		0.00037		0.00034		0.00029
8899.68		0.01666		0.01654		0.01360		0.00036		0.00035		0.00030
8902.68		0.01660		0.01651		0.01352		0.00036		0.00035		0.00030
8905.67		0.01645		0.01631		0.01334		0.00036		0.00034		0.00030
8908.67		0.01638		0.01624		0.01340		0.00036		0.00034		0.00030
8911.68		0.01634		0.01618		0.01325		0.00037		0.00034		0.00030
8914.67		0.01629		0.01613		0.01326		0.00037		0.00033		0.00030
8917.67		0.01620		0.01607		0.01319		0.00038		0.00034		0.00030
8920.67		0.01623		0.01602		0.01301		0.00038		0.00035		0.00030
8923.70		0.01607		0.01599		0.01310		0.00037		0.00035		0.00030
8926.68		0.01603		0.01596		0.01299		0.00037		0.00035		0.00030
8929.66		0.01606		0.01591		0.01304		0.00036		0.00036		0.00030
8932.68		0.01620		0.01624		0.01317		0.00038		0.00036		0.00031
8935.70		0.01591		0.01586		0.01293		0.00038		0.00035		0.00029
8938.68		0.01577		0.01587		0.01288		0.00038		0.00036		0.00030
8941.68		0.01590		0.01589		0.01290		0.00038		0.00036		0.00030
8944.69		0.01571		0.01570		0.01279		0.00037		0.00036		0.00029
8947.68		0.01565		0.01563		0.01277		0.00038		0.00036		0.00030
8950.67		0.01564		0.01561		0.01280		0.00038		0.00037		0.00029
8953.66		0.01565		0.01563		0.01272		0.00038		0.00037		0.00029
8956.67		0.01563		0.01562		0.01282		0.00037		0.00037		0.00030
8959.66		0.01568		0.01567		0.01277		0.00037		0.00036		0.00030
8959.91		0.01567		0.01568		0.01275		0.00037		0.00037		0.00030
8960.16		0.01562		0.01571		0.01281		0.00037		0.00036		0.00029
8960.41		0.01559		0.01571		0.01281		0.00037		0.00036		0.00030
8960.66		0.01559		0.01569		0.01280		0.00037		0.00036		0.00030
8960.91		0.01558		0.01565		0.01283		0.00037		0.00037		0.00029
8961.16		0.01563		0.01565		0.01283		0.00037		0.00036		0.00030
8961.41		0.01562		0.01569		0.01286		0.00037		0.00037		0.00031
8961.65		0.01562		0.01571		0.01280		0.00037		0.00037		0.00030
8961.91		0.01558		0.01567		0.01285		0.00037		0.00036		0.00030
8962.15		0.01554		0.01571		0.01285		0.00037		0.00037		0.00030
8962.41		0.01564		0.01576		0.01285		0.00036		0.00037		0.00030
8962.66		0.01561		0.01568		0.01286		0.00037		0.00037		0.00030
8962.90		0.01564		0.01575		0.01285		0.00037		0.00037		0.00030
8963.15		0.01567		0.01580		0.01290		0.00036		0.00036		0.00030
8963.40		0.01561		0.01578		0.01286		0.00036		0.00037		0.00030
8963.66		0.01563		0.01579		0.01286		0.00036		0.00037		0.00029
8963.90		0.01564		0.01576		0.01288		0.00036		0.00036		0.00030
8964.15		0.01559		0.01577		0.01292		0.00036		0.00037		0.00030
8964.41		0.01563		0.01584		0.01291		0.00036		0.00037		0.00030
8964.66		0.01561		0.01581		0.01289		0.00036		0.00036		0.00030
8964.92		0.01566		0.01586		0.01287		0.00037		0.00037		0.00030
8965.17		0.01564		0.01585		0.01291		0.00036		0.00036		0.00030
8965.41		0.01564		0.01589		0.01291		0.00036		0.00037		0.00030
8965.67		0.01566		0.01584		0.01294		0.00037		0.00036		0.00030
8965.92		0.01566		0.01586		0.01295		0.00037		0.00037		0.00030
8966.17		0.01565		0.01582		0.01300		0.00036		0.00036		0.00030
8966.42		0.01567		0.01589		0.01301		0.00037		0.00036		0.00030
8966.67		0.01577		0.01590		0.01303		0.00036		0.00036		0.00031
8966.92		0.01572		0.01592		0.01300		0.00037		0.00037		0.00030
8967.17		0.01575		0.01596		0.01302		0.00036		0.00036		0.00030
8967.42		0.01575		0.01594		0.01312		0.00037		0.00037		0.00030
8967.68		0.01580		0.01597		0.01306		0.00036		0.00035		0.00031
8967.93		0.01574		0.01597		0.01314		0.00037		0.00036		0.00030
8968.18		0.01581		0.01600		0.01309		0.00036		0.00036		0.00030
8968.44		0.01578		0.01601		0.01315		0.00036		0.00037		0.00030
8968.69		0.01585		0.01603		0.01312		0.00037		0.00037		0.00030
8968.94		0.01582		0.01611		0.01311		0.00036		0.00036		0.00029
8969.19		0.01587		0.01610		0.01311		0.00037		0.00036		0.00030
8969.44		0.01588		0.01613		0.01312		0.00036		0.00036		0.00030
8969.69		0.01588		0.01616		0.01321		0.00036		0.00036		0.00030
8969.94		0.01595		0.01615		0.01320		0.00036		0.00036		0.00030
8970.19		0.01595		0.01617		0.01324		0.00036		0.00036		0.00030
8970.44		0.01598		0.01615		0.01325		0.00036		0.00035		0.00031
8970.68		0.01596		0.01623		0.01327		0.00036		0.00036		0.00030
8970.93		0.01603		0.01627		0.01326		0.00036		0.00036		0.00030
8971.19		0.01607		0.01632		0.01334		0.00036		0.00036		0.00029
8971.44		0.01606		0.01630		0.01339		0.00036		0.00036		0.00030
8971.70		0.01607		0.01630		0.01339		0.00036		0.00036		0.00030
8971.94		0.01613		0.01635		0.01339		0.00036		0.00036		0.00030
8972.19		0.01617		0.01645		0.01343		0.00036		0.00036		0.00029
8972.44		0.01617		0.01641		0.01352		0.00036		0.00036		0.00029
8972.69		0.01614		0.01645		0.01345		0.00036		0.00035		0.00029
8972.95		0.01628		0.01651		0.01350		0.00036		0.00036		0.00030
8973.18		0.01629		0.01654		0.01355		0.00035		0.00035		0.00030
8973.43		0.01636		0.01663		0.01359		0.00036		0.00036		0.00030
8973.68		0.01642		0.01661		0.01359		0.00036		0.00036		0.00029
8973.94		0.01646		0.01666		0.01367		0.00036		0.00035		0.00030
8974.19		0.01654		0.01671		0.01370		0.00036		0.00036		0.00030
8974.43		0.01655		0.01682		0.01372		0.00035		0.00035		0.00030
8974.68		0.01660		0.01690		0.01384		0.00036		0.00036		0.00030
8974.93		0.01662		0.01694		0.01383		0.00035		0.00035		0.00030
8975.18		0.01673		0.01700		0.01390		0.00035		0.00036		0.00030
8975.43		0.01686		0.01711		0.01393		0.00036		0.00035		0.00030
8975.67		0.01690		0.01722		0.01406		0.00036		0.00035		0.00030
8975.93		0.01697		0.01727		0.01410		0.00036		0.00035		0.00030
8976.18		0.01704		0.01729		0.01418		0.00035		0.00035		0.00031
8976.43		0.01724		0.01746		0.01427		0.00036		0.00036		0.00030
8976.68		0.01731		0.01755		0.01446		0.00035		0.00035		0.00030
8976.92		0.01744		0.01778		0.01452		0.00036		0.00036		0.00030
8977.17		0.01757		0.01792		0.01456		0.00036		0.00036		0.00030
8977.42		0.01766		0.01803		0.01472		0.00036		0.00035		0.00029
8977.67		0.01784		0.01815		0.01484		0.00036		0.00034		0.00029
8977.93		0.01807		0.01839		0.01510		0.00036		0.00035		0.00030
8978.17		0.01828		0.01868		0.01525		0.00035		0.00034		0.00030
8978.43		0.01851		0.01903		0.01555		0.00035		0.00034		0.00030
8978.68		0.01885		0.01932		0.01584		0.00035		0.00035		0.00029
8978.93		0.01933		0.01970		0.01611		0.00035		0.00035		0.00029
8979.19		0.01969		0.02015		0.01649		0.00036		0.00034		0.00029
8979.43		0.02012		0.02054		0.01679		0.00035		0.00035		0.00029
8979.68		0.02056		0.02097		0.01726		0.00034		0.00033		0.00030
8979.93		0.02107		0.02152		0.01760		0.00035		0.00034		0.00029
8980.18		0.02159		0.02215		0.01817		0.00034		0.00034		0.00028
8980.43		0.02239		0.02300		0.01876		0.00034		0.00034		0.00029
8980.67		0.02329		0.02397		0.01956		0.00034		0.00034		0.00028
8980.92		0.02465		0.02535		0.02064		0.00034		0.00033		0.00029
8981.17		0.02626		0.02710		0.02207		0.00033		0.00033		0.00028
8981.42		0.02810		0.02904		0.02360		0.00033		0.00032		0.00027
8981.67		0.03032		0.03126		0.02543		0.00033		0.00031		0.00027
8981.91		0.03243		0.03351		0.02732		0.00032		0.00031		0.00026
8982.16		0.03439		0.03559		0.02898		0.00031		0.00030		0.00027
8982.41		0.03631		0.03749		0.03060		0.00032		0.00030		0.00026
8982.66		0.03799		0.03910		0.03190		0.00031		0.00031		0.00025
8982.91		0.03933		0.04054		0.03308		0.00031		0.00029		0.00026
8983.15		0.04043		0.04157		0.03389		0.00030		0.00029		0.00026
8983.40		0.04166		0.04273		0.03499		0.00029		0.00029		0.00026
8983.65		0.04290		0.04412		0.03599		0.00028		0.00029		0.00025
8983.90		0.04445		0.04585		0.03739		0.00027		0.00029		0.00025
8984.15		0.04640		0.04773		0.03896		0.00029		0.00027		0.00023
8984.39		0.04853		0.04998		0.04086		0.00027		0.00029		0.00023
8984.64		0.05100		0.05248		0.04283		0.00027		0.00027		0.00023
8984.89		0.05356		0.05497		0.04476		0.00025		0.00026		0.00024
8985.14		0.05618		0.05767		0.04693		0.00027		0.00027		0.00024
8985.40		0.05860		0.05999		0.04904		0.00025		0.00025		0.00023
8985.65		0.06079		0.06231		0.05082		0.00025		0.00026		0.00024
8985.90		0.06297		0.06437		0.05250		0.00024		0.00026		0.00022
8986.15		0.06499		0.06623		0.05427		0.00023		0.00025		0.00022
8986.40		0.06678		0.06835		0.05598		0.00023		0.00026		0.00024
8986.64		0.06887		0.07036		0.05759		0.00023		0.00024		0.00022
8986.88		0.07079		0.07211		0.05901		0.00023		0.00023		0.00021
8987.13		0.07283		0.07407		0.06066		0.00023		0.00023		0.00021
8987.38		0.07477		0.07612		0.06244		0.00023		0.00025		0.00022
8987.63		0.07662		0.07786		0.06406		0.00022		0.00022		0.00020
8987.89		0.07829		0.07947		0.06538		0.00022		0.00024		0.00022
8988.13		0.07980		0.08105		0.06672		0.00022		0.00024		0.00020
8988.39		0.08136		0.08246		0.06771		0.00022		0.00022		0.00021
8988.64		0.08270		0.08375		0.06891		0.00022		0.00025		0.00022
8988.89		0.08392		0.08518		0.07005		0.00021		0.00022		0.00022
8989.15		0.08566		0.08665		0.07129		0.00021		0.00022		0.00021
8989.39		0.08682		0.08821		0.07248		0.00021		0.00023		0.00019
8989.64		0.08849		0.08983		0.07395		0.00020		0.00023		0.00020
8989.89		0.08174		0.09174		0.07536		0.00110		0.00022		0.00021
8990.15		0.09253		0.09393		0.07731		0.00021		0.00023		0.00021
8990.40		0.09485		0.09606		0.07900		0.00020		0.00023		0.00019
8990.64		0.09729		0.09831		0.08109		0.00020		0.00022		0.00019
8990.90		0.09983		0.10095		0.08308		0.00020		0.00022		0.00021
8991.15		0.10245		0.10381		0.08567		0.00018		0.00024		0.00020
8991.40		0.10545		0.10685		0.08799		0.00020		0.00023		0.00020
8991.66		0.10874		0.10980		0.09060		0.00020		0.00024		0.00019
8991.90		0.11148		0.11290		0.09285		0.00019		0.00024		0.00022
8992.16		0.11454		0.11578		0.09554		0.00019		0.00024		0.00020
8992.42		0.11721		0.11856		0.09769		0.00019		0.00025		0.00024
8992.67		0.11948		0.12097		0.09968		0.00021		0.00026		0.00021
8992.93		0.12183		0.12311		0.10154		0.00021		0.00024		0.00023
8993.17		0.12381		0.12483		0.10313		0.00020		0.00026		0.00023
8993.42		0.12560		0.12675		0.10463		0.00022		0.00026		0.00025
8993.66		0.12683		0.12793		0.10583		0.00022		0.00026		0.00023
8993.91		0.12829		0.12961		0.10684		0.00021		0.00027		0.00024
8994.16		0.12965		0.13098		0.10808		0.00022		0.00027		0.00025
8994.40		0.13092		0.13244		0.10927		0.00022		0.00026		0.00024
8994.65		0.13235		0.13392		0.11026		0.00022		0.00026		0.00022
8994.90		0.13386		0.13512		0.11170		0.00020		0.00027		0.00026
8995.15		0.13510		0.13657		0.11274		0.00021		0.00027		0.00025
8995.40		0.13655		0.13796		0.11393		0.00022		0.00028		0.00027
8995.65		0.13789		0.13929		0.11497		0.00022		0.00027		0.00025
8995.90		0.13926		0.14046		0.11615		0.00021		0.00027		0.00023
8996.15		0.14044		0.14174		0.11726		0.00021		0.00028		0.00023
8996.41		0.14169		0.14304		0.11831		0.00024		0.00028		0.00024
8996.65		0.14302		0.14435		0.11924		0.00023		0.00027		0.00026
8996.90		0.14428		0.14555		0.12020		0.00023		0.00029		0.00025
8997.15		0.14537		0.14696		0.12141		0.00024		0.00029		0.00027
8997.40		0.14668		0.14800		0.12204		0.00022		0.00027		0.00027
8997.65		0.14773		0.14921		0.12321		0.00023		0.00029		0.00027
8997.89		0.14881		0.15010		0.12400		0.00026		0.00028		0.00028
8998.14		0.14990		0.15116		0.12490		0.00024		0.00030		0.00030
8998.38		0.15027		0.15193		0.12555		0.00023		0.00027		0.00027
8998.63		0.15123		0.15278		0.12620		0.00026		0.00029		0.00026
8998.89		0.15190		0.15329		0.12690		0.00023		0.00030		0.00026
8999.13		0.15231		0.15346		0.12696		0.00024		0.00030		0.00030
8999.39		0.15239		0.15378		0.12709		0.00025		0.00029		0.00026
8999.64		0.15265		0.15416		0.12730		0.00023		0.00028		0.00025
8999.89		0.15294		0.15412		0.12737		0.00027		0.00031		0.00025
9000.14		0.15252		0.15407		0.12726		0.00026		0.00030		0.00026
9000.38		0.15245		0.15343		0.12705		0.00025		0.00029		0.00025
9000.64		0.15208		0.15330		0.12671		0.00025		0.00030		0.00028
9000.88		0.15150		0.15269		0.12622		0.00026		0.00031		0.00025
9001.14		0.15097		0.15189		0.12583		0.00026		0.00027		0.00028
9001.39		0.15029		0.15136		0.12533		0.00025		0.00032		0.00026
9001.63		0.14967		0.15071		0.12484		0.00021		0.00027		0.00027
9001.89		0.14895		0.15018		0.12415		0.00024		0.00029		0.00026
9002.14		0.14843		0.14963		0.12347		0.00024		0.00027		0.00025
9002.39		0.14776		0.14885		0.12312		0.00024		0.00029		0.00026
9002.64		0.14703		0.14808		0.12249		0.00023		0.00026		0.00027
9002.89		0.14650		0.14744		0.12201		0.00022		0.00028		0.00026
9003.14		0.14574		0.14690		0.12153		0.00024		0.00026		0.00027
9003.39		0.14492		0.14610		0.12076		0.00022		0.00028		0.00024
9003.65		0.14444		0.14555		0.12048		0.00024		0.00027		0.00027
9003.89		0.14386		0.14477		0.11994		0.00023		0.00028		0.00026
9004.14		0.14311		0.14419		0.11934		0.00023		0.00028		0.00026
9004.39		0.14250		0.14366		0.11878		0.00022		0.00027		0.00024
9004.63		0.14194		0.14306		0.11812		0.00023		0.00029		0.00025
9004.88		0.14138		0.14260		0.11770		0.00024		0.00026		0.00029
9005.12		0.14078		0.14184		0.11725		0.00026		0.00027		0.00025
9005.37		0.14021		0.14133		0.11697		0.00025		0.00029		0.00024
9005.62		0.13953		0.14069		0.11629		0.00023		0.00027		0.00024
9005.87		0.13910		0.14041		0.11594		0.00022		0.00026		0.00024
9006.13		0.13859		0.13975		0.11550		0.00020		0.00027		0.00026
9006.38		0.13796		0.13924		0.11496		0.00020		0.00026		0.00023
9006.63		0.13753		0.13869		0.11454		0.00021		0.00025		0.00027
9006.88		0.13694		0.13822		0.11401		0.00020		0.00028		0.00023
9007.13		0.13656		0.13772		0.11383		0.00022		0.00027		0.00024
9007.38		0.13590		0.13720		0.11325		0.00022		0.00026		0.00024
9007.62		0.13539		0.13669		0.11261		0.00022		0.00026		0.00023
9007.87		0.13493		0.13615		0.11222		0.00021		0.00026		0.00027
9008.12		0.13450		0.13566		0.11182		0.00020		0.00027		0.00024
9008.37		0.13375		0.13504		0.11160		0.00023		0.00025		0.00022
9008.61		0.13337		0.13447		0.11096		0.00022		0.00026		0.00025
9008.86		0.13275		0.13383		0.11041		0.00019		0.00027		0.00025
9009.11		0.13229		0.13339		0.11021		0.00022		0.00027		0.00022
9009.36		0.13176		0.13298		0.10974		0.00021		0.00025		0.00024
9009.62		0.13126		0.13228		0.10904		0.00021		0.00025		0.00021
9009.86		0.13087		0.13207		0.10902		0.00023		0.00025		0.00025
9010.11		0.13046		0.13147		0.10874		0.00021		0.00025		0.00025
9010.35		0.12984		0.13098		0.10809		0.00021		0.00024		0.00023
9010.61		0.12957		0.13056		0.10769		0.00022		0.00024		0.00023
9010.86		0.12894		0.13002		0.10724		0.00021		0.00027		0.00022
9011.09		0.12878		0.12976		0.10699		0.00020		0.00026		0.00024
9011.35		0.12818		0.12908		0.10650		0.00021		0.00024		0.00023
9011.60		0.12769		0.12866		0.10636		0.00021		0.00027		0.00024
9011.85		0.12728		0.12839		0.10611		0.00021		0.00024		0.00023
9012.10		0.12681		0.12784		0.10572		0.00021		0.00026		0.00024
9012.35		0.12652		0.12771		0.10526		0.00019		0.00026		0.00024
9012.60		0.12621		0.12711		0.10504		0.00022		0.00026		0.00025
9012.85		0.12605		0.12691		0.10490		0.00020		0.00027		0.00022
9013.12		0.12542		0.12665		0.10446		0.00018		0.00028		0.00021
9013.36		0.12524		0.12605		0.10425		0.00019		0.00027		0.00022
9013.61		0.12454		0.12573		0.10393		0.00022		0.00024		0.00023
9013.87		0.12439		0.12527		0.10346		0.00020		0.00023		0.00022
9014.12		0.12401		0.12490		0.10332		0.00020		0.00025		0.00023
9014.38		0.12352		0.12466		0.10305		0.00019		0.00026		0.00024
9014.62		0.12342		0.12423		0.10264		0.00020		0.00027		0.00020
9014.87		0.12296		0.12404		0.10240		0.00020		0.00024		0.00022
9015.12		0.12269		0.12382		0.10232		0.00020		0.00025		0.00023
9015.37		0.12247		0.12337		0.10194		0.00019		0.00024		0.00023
9015.62		0.12220		0.12314		0.10178		0.00020		0.00024		0.00021
9015.87		0.12197		0.12291		0.10153		0.00019		0.00023		0.00022
9016.12		0.12169		0.12258		0.10142		0.00021		0.00023		0.00020
9016.37		0.12164		0.12229		0.10108		0.00019		0.00023		0.00022
9016.63		0.12109		0.12217		0.10101		0.00019		0.00025		0.00023
9016.87		0.12093		0.12185		0.10055		0.00019		0.00023		0.00024
9017.12		0.12071		0.12165		0.10043		0.00022		0.00023		0.00021
9017.37		0.12038		0.12151		0.10010		0.00018		0.00023		0.00021
9017.62		0.12011		0.12113		0.09993		0.00019		0.00024		0.00021
9017.87		0.11984		0.12105		0.09975		0.00019		0.00024		0.00021
9018.11		0.11971		0.12083		0.09959		0.00020		0.00023		0.00022
9018.36		0.11935		0.12061		0.09944		0.00019		0.00025		0.00022
9018.61		0.11938		0.12030		0.09921		0.00018		0.00023		0.00020
9018.86		0.11911		0.11987		0.09901		0.00019		0.00024		0.00021
9019.11		0.11860		0.11976		0.09882		0.00018		0.00023		0.00022
9019.36		0.11848		0.11963		0.09855		0.00021		0.00025		0.00024
9019.61		0.11819		0.11924		0.09829		0.00019		0.00024		0.00022
9019.86		0.11797		0.11910		0.09820		0.00019		0.00023		0.00023
9020.12		0.11777		0.11874		0.09793		0.00018		0.00023		0.00024
9020.37		0.11758		0.11870		0.09800		0.00019		0.00023		0.00023
9020.62		0.11734		0.11846		0.09767		0.00019		0.00023		0.00023
9020.87		0.11709		0.11831		0.09752		0.00020		0.00023		0.00022
9021.12		0.11705		0.11823		0.09740		0.00019		0.00025		0.00020
9021.37		0.11677		0.11781		0.09721		0.00019		0.00022		0.00024
9021.61		0.11668		0.11791		0.09703		0.00021		0.00023		0.00022
9021.86		0.11635		0.11756		0.09687		0.00019		0.00025		0.00024
9022.10		0.11637		0.11739		0.09706		0.00019		0.00024		0.00025
9022.36		0.11620		0.11728		0.09677		0.00018		0.00024		0.00022
9022.60		0.11604		0.11712		0.09657		0.00019		0.00024		0.00020
9022.85		0.11593		0.11715		0.09673		0.00018		0.00023		0.00024
9023.10		0.11586		0.11669		0.09663		0.00019		0.00024		0.00024
9023.35		0.11574		0.11696		0.09638		0.00019		0.00023		0.00023
9023.61		0.11550		0.11660		0.09631		0.00019		0.00024		0.00022
9023.85		0.11558		0.11657		0.09617		0.00019		0.00022		0.00023
9024.11		0.11542		0.11652		0.09618		0.00020		0.00022		0.00023
9024.36		0.11535		0.11648		0.09604		0.00019		0.00025		0.00024
9024.61		0.11530		0.11658		0.09594		0.00017		0.00022		0.00022
9024.86		0.11557		0.11653		0.09610		0.00018		0.00025		0.00023
9025.10		0.11545		0.11642		0.09581		0.00019		0.00022		0.00022
9025.35		0.11533		0.11631		0.09587		0.00020		0.00025		0.00022
9025.60		0.11542		0.11634		0.09609		0.00019		0.00023		0.00022
9025.86		0.11524		0.11638		0.09601		0.00019		0.00023		0.00021
9026.11		0.11540		0.11644		0.09608		0.00020		0.00022		0.00020
9026.36		0.11541		0.11656		0.09607		0.00019		0.00024		0.00021
9026.61		0.11544		0.11660		0.09609		0.00019		0.00024		0.00023
9026.87		0.11561		0.11656		0.09619		0.00019		0.00022		0.00024
9027.12		0.11589		0.11682		0.09616		0.00021		0.00022		0.00022
9027.37		0.11608		0.11674		0.09609		0.00019		0.00022		0.00021
9027.63		0.11610		0.11694		0.09628		0.00018		0.00023		0.00024
9027.87		0.11600		0.11719		0.09660		0.00020		0.00024		0.00022
9028.13		0.11629		0.11722		0.09666		0.00019		0.00024		0.00022
9028.37		0.11659		0.11747		0.09685		0.00020		0.00023		0.00020
9028.62		0.11667		0.11770		0.09684		0.00019		0.00025		0.00023
9028.86		0.11682		0.11802		0.09700		0.00019		0.00023		0.00022
9029.11		0.11675		0.11803		0.09734		0.00017		0.00023		0.00019
9029.36		0.11716		0.11814		0.09738		0.00022		0.00024		0.00020
9029.61		0.11728		0.11841		0.09763		0.00021		0.00023		0.00021
9030.57		0.11849		0.11925		0.09842		0.00020		0.00025		0.00022
9031.55		0.11968		0.12060		0.09941		0.00017		0.00023		0.00023
9032.53		0.12108		0.12197		0.10056		0.00020		0.00023		0.00023
9033.53		0.12239		0.12340		0.10166		0.00019		0.00025		0.00024
9034.56		0.12407		0.12492		0.10310		0.00021		0.00023		0.00022
9035.58		0.12541		0.12655		0.10446		0.00021		0.00025		0.00021
9036.61		0.12702		0.12810		0.10557		0.00021		0.00025		0.00022
9037.64		0.12835		0.12943		0.10674		0.00022		0.00026		0.00024
9038.69		0.12969		0.13083		0.10788		0.00021		0.00025		0.00021
9039.74		0.13078		0.13189		0.10871		0.00021		0.00024		0.00023
9040.80		0.13180		0.13276		0.10971		0.00022		0.00025		0.00024
9041.89		0.13230		0.13364		0.11032		0.00021		0.00025		0.00023
9042.96		0.13303		0.13439		0.11102		0.00024		0.00025		0.00023
9044.05		0.13356		0.13476		0.11133		0.00021		0.00027		0.00021
9045.14		0.13376		0.13476		0.11152		0.00022		0.00025		0.00024
9046.25		0.13391		0.13492		0.11153		0.00022		0.00025		0.00026
9047.37		0.13379		0.13501		0.11153		0.00023		0.00026		0.00021
9048.52		0.13389		0.13488		0.11151		0.00023		0.00024		0.00024
9049.67		0.13356		0.13491		0.11135		0.00022		0.00026		0.00022
9050.82		0.13343		0.13468		0.11109		0.00022		0.00027		0.00021
9051.97		0.13326		0.13440		0.11113		0.00021		0.00024		0.00020
9053.12		0.13293		0.13416		0.11077		0.00021		0.00025		0.00024
9054.29		0.13284		0.13385		0.11095		0.00024		0.00025		0.00022
9055.48		0.13285		0.13389		0.11085		0.00023		0.00024		0.00023
9056.68		0.13256		0.13394		0.11069		0.00023		0.00025		0.00024
9057.87		0.13247		0.13369		0.11049		0.00021		0.00023		0.00022
9059.10		0.13254		0.13379		0.11059		0.00022		0.00025		0.00025
9060.32		0.13242		0.13372		0.11047		0.00022		0.00026		0.00023
9061.56		0.13240		0.13362		0.11057		0.00022		0.00025		0.00020
9062.82		0.13251		0.13381		0.11062		0.00021		0.00027		0.00026
9064.06		0.13236		0.13382		0.11074		0.00021		0.00027		0.00022
9065.32		0.13247		0.13374		0.11064		0.00022		0.00028		0.00023
9066.59		0.13237		0.13376		0.11035		0.00021		0.00028		0.00022
9067.86		0.13243		0.13363		0.11040		0.00021		0.00027		0.00026
9069.14		0.13240		0.13361		0.11062		0.00022		0.00027		0.00024
9070.45		0.13212		0.13346		0.11021		0.00022		0.00029		0.00024
9071.75		0.13175		0.13320		0.11015		0.00022		0.00028		0.00024
9073.08		0.13168		0.13273		0.10983		0.00021		0.00027		0.00024
9074.43		0.13153		0.13247		0.10969		0.00023		0.00027		0.00021
9075.76		0.13078		0.13203		0.10936		0.00022		0.00027		0.00025
9077.11		0.13054		0.13171		0.10902		0.00023		0.00029		0.00023
9078.45		0.13011		0.13147		0.10854		0.00023		0.00027		0.00023
9079.81		0.12965		0.13101		0.10821		0.00021		0.00027		0.00020
9081.17		0.12903		0.13053		0.10798		0.00022		0.00028		0.00022
9082.56		0.12891		0.13024		0.10775		0.00019		0.00027		0.00021
9083.97		0.12858		0.12987		0.10729		0.00021		0.00026		0.00019
9085.37		0.12818		0.12936		0.10699		0.00019		0.00024		0.00021
9086.79		0.12803		0.12918		0.10700		0.00021		0.00025		0.00022
9088.21		0.12789		0.12909		0.10679		0.00020		0.00026		0.00023
9089.63		0.12792		0.12908		0.10671		0.00021		0.00027		0.00020
9091.08		0.12790		0.12918		0.10688		0.00021		0.00029		0.00020
9092.52		0.12786		0.12907		0.10673		0.00020		0.00026		0.00020
9093.97		0.12808		0.12929		0.10679		0.00020		0.00025		0.00022
9095.45		0.12832		0.12922		0.10715		0.00020		0.00026		0.00019
9096.92		0.12858		0.12967		0.10715		0.00019		0.00026		0.00019
9098.42		0.12889		0.12997		0.10753		0.00021		0.00027		0.00020
9099.90		0.12878		0.12984		0.10735		0.00020		0.00026		0.00021
9101.40		0.12913		0.13023		0.10773		0.00020		0.00026		0.00022
9102.91		0.12931		0.13029		0.10797		0.00019		0.00026		0.00021
9104.42		0.12951		0.13062		0.10816		0.00018		0.00026		0.00021
9105.96		0.12957		0.13082		0.10806		0.00020		0.00026		0.00020
9107.51		0.12977		0.13083		0.10817		0.00021		0.00026		0.00020
9109.07		0.13021		0.13134		0.10846		0.00021		0.00028		0.00021
9110.64		0.12959		0.13098		0.10837		0.00019		0.00028		0.00021
9112.20		0.12986		0.13100		0.10832		0.00019		0.00029		0.00022
9113.77		0.12986		0.13101		0.10845		0.00020		0.00026		0.00021
9115.35		0.12999		0.13104		0.10841		0.00019		0.00028		0.00021
9116.94		0.12985		0.13115		0.10848		0.00017		0.00025		0.00022
9118.54		0.12998		0.13106		0.10827		0.00019		0.00025		0.00020
9120.18		0.12993		0.13104		0.10848		0.00018		0.00026		0.00019
9121.80		0.13019		0.13109		0.10851		0.00021		0.00027		0.00020
9123.43		0.13038		0.13121		0.10849		0.00019		0.00026		0.00020
9125.07		0.13035		0.13143		0.10864		0.00019		0.00025		0.00022
9126.73		0.13069		0.13160		0.10882		0.00021		0.00025		0.00021
9128.39		0.13069		0.13175		0.10903		0.00020		0.00025		0.00021
9130.07		0.13093		0.13212		0.10924		0.00017		0.00024		0.00021
9131.77		0.13129		0.13224		0.10936		0.00019		0.00023		0.00023
9133.47		0.13133		0.13265		0.10962		0.00019		0.00024		0.00022
9135.18		0.13174		0.13276		0.10969		0.00018		0.00026		0.00021
9136.88		0.13184		0.13302		0.11020		0.00018		0.00024		0.00020
9138.60		0.13224		0.13343		0.11041		0.00019		0.00024		0.00019
9140.32		0.13251		0.13373		0.11043		0.00020		0.00024		0.00019
9142.07		0.13268		0.13365		0.11066		0.00019		0.00024		0.00021
9143.82		0.13290		0.13398		0.11080		0.00020		0.00024		0.00021
9145.59		0.13297		0.13413		0.11092		0.00019		0.00024		0.00021
9147.35		0.13315		0.13414		0.11098		0.00021		0.00024		0.00020
9149.12		0.13327		0.13431		0.11120		0.00021		0.00025		0.00021
9150.91		0.13314		0.13415		0.11104		0.00020		0.00022		0.00023
9152.70		0.13319		0.13446		0.11113		0.00021		0.00023		0.00019
9154.51		0.13302		0.13414		0.11118		0.00021		0.00023		0.00020
9156.34		0.13281		0.13377		0.11091		0.00020		0.00023		0.00017
9158.16		0.13271		0.13398		0.11085		0.00019		0.00023		0.00021
9159.99		0.13252		0.13372		0.11037		0.00020		0.00023		0.00018
9161.82		0.13241		0.13334		0.11060		0.00019		0.00023		0.00018
9163.67		0.13227		0.13321		0.11033		0.00019		0.00024		0.00019
9165.52		0.13197		0.13306		0.11025		0.00021		0.00024		0.00021
9167.40		0.13174		0.13279		0.11013		0.00021		0.00024		0.00018
9169.29		0.13162		0.13271		0.10984		0.00019		0.00025		0.00022
9171.19		0.13146		0.13251		0.10968		0.00019		0.00024		0.00018
9173.08		0.13119		0.13232		0.10981		0.00019		0.00023		0.00020
9174.99		0.13101		0.13221		0.10951		0.00018		0.00022		0.00018
9176.91		0.13109		0.13210		0.10940		0.00018		0.00023		0.00018
9178.83		0.13076		0.13193		0.10927		0.00017		0.00024		0.00018
9180.78		0.13072		0.13184		0.10929		0.00017		0.00022		0.00019
9182.72		0.13095		0.13173		0.10913		0.00019		0.00023		0.00019
9184.69		0.13070		0.13177		0.10914		0.00018		0.00021		0.00017
9186.65		0.13081		0.13183		0.10927		0.00018		0.00024		0.00018
9188.63		0.13065		0.13167		0.10914		0.00018		0.00023		0.00018
9190.60		0.13053		0.13165		0.10926		0.00019		0.00023		0.00017
9192.60		0.13078		0.13172		0.10927		0.00018		0.00024		0.00017
9194.58		0.13087		0.13186		0.10923		0.00017		0.00022		0.00015
9196.59		0.13082		0.13173		0.10923		0.00018		0.00021		0.00019
9198.60		0.13077		0.13191		0.10940		0.00018		0.00023		0.00016
9200.64		0.13084		0.13183		0.10925		0.00019		0.00023		0.00017
9202.70		0.13090		0.13194		0.10934		0.00018		0.00023		0.00018
9204.73		0.13100		0.13191		0.10949		0.00018		0.00021		0.00015
9206.81		0.13092		0.13197		0.10952		0.00018		0.00023		0.00019
9208.89		0.13096		0.13204		0.10964		0.00018		0.00022		0.00016
9210.96		0.13120		0.13213		0.10943		0.00017		0.00022		0.00016
9213.03		0.13118		0.13229		0.10961		0.00017		0.00022		0.00015
9215.14		0.13130		0.13219		0.10970		0.00018		0.00021		0.00016
9217.23		0.13112		0.13218		0.10967		0.00017		0.00022		0.00016
9219.34		0.13139		0.13243		0.10991		0.00018		0.00021		0.00015
9221.46		0.13143		0.13228		0.10990		0.00016		0.00023		0.00015
9223.57		0.13152		0.13239		0.10996		0.00016		0.00020		0.00018
9225.71		0.13159		0.13253		0.11013		0.00016		0.00022		0.00014
9227.87		0.13184		0.13271		0.11020		0.00016		0.00021		0.00015
9230.04		0.13183		0.13268		0.11007		0.00016		0.00022		0.00015
9232.22		0.13178		0.13266		0.11011		0.00016		0.00021		0.00014
9234.39		0.13187		0.13288		0.11020		0.00016		0.00021		0.00016
9236.60		0.13182		0.13271		0.11022		0.00015		0.00022		0.00014
9238.77		0.13179		0.13290		0.11026		0.00017		0.00020		0.00015
9240.97		0.13184		0.13299		0.11013		0.00015		0.00020		0.00015
9243.17		0.13208		0.13315		0.11048		0.00017		0.00022		0.00016
9245.38		0.13193		0.13277		0.11028		0.00017		0.00020		0.00014
9247.60		0.13182		0.13292		0.11032		0.00018		0.00021		0.00015
9249.84		0.13203		0.13288		0.11034		0.00016		0.00021		0.00016
9252.11		0.13188		0.13284		0.11035		0.00015		0.00021		0.00016
9254.40		0.13186		0.13286		0.11027		0.00018		0.00022		0.00016
9256.68		0.13205		0.13290		0.11045		0.00016		0.00021		0.00016
9258.95		0.13188		0.13280		0.11034		0.00017		0.00023		0.00014
9261.25		0.13200		0.13287		0.11024		0.00014		0.00022		0.00015
9263.54		0.13196		0.13273		0.11022		0.00017		0.00021		0.00016
9265.83		0.13179		0.13292		0.11026		0.00017		0.00020		0.00016
9268.17		0.13195		0.13282		0.11021		0.00016		0.00021		0.00015
9270.44		0.13172		0.13259		0.11028		0.00017		0.00021		0.00015
9272.78		0.13191		0.13270		0.11011		0.00017		0.00019		0.00016
9275.13		0.13171		0.13269		0.11009		0.00017		0.00023		0.00014
9277.49		0.13176		0.13250		0.10999		0.00017		0.00022		0.00015
9279.85		0.13165		0.13244		0.11002		0.00017		0.00020		0.00015
9282.21		0.13164		0.13253		0.11018		0.00016		0.00020		0.00015
9284.59		0.13151		0.13250		0.11007		0.00017		0.00019		0.00015
9286.95		0.13157		0.13235		0.11001		0.00017		0.00021		0.00014
9289.36		0.13162		0.13244		0.11010		0.00016		0.00021		0.00017
9291.78		0.13162		0.13223		0.10996		0.00015		0.00021		0.00015
9294.18		0.13169		0.13223		0.11004		0.00015		0.00020		0.00016
9296.61		0.13158		0.13206		0.11016		0.00016		0.00019		0.00015
9299.03		0.13163		0.13228		0.11021		0.00017		0.00020		0.00015
9301.47		0.13147		0.13225		0.11009		0.00016		0.00020		0.00016
9303.94		0.13154		0.13214		0.11019		0.00016		0.00018		0.00016
9306.40		0.13154		0.13231		0.11006		0.00016		0.00021		0.00015
9308.87		0.13141		0.13205		0.11008		0.00015		0.00019		0.00015
9311.34		0.13143		0.13220		0.11002		0.00016		0.00019		0.00015
9313.83		0.13131		0.13215		0.11006		0.00015		0.00019		0.00017
9316.35		0.13134		0.13194		0.11002		0.00015		0.00019		0.00015
9318.88		0.13136		0.13212		0.10996		0.00016		0.00020		0.00014
9321.38		0.13136		0.13207		0.10989		0.00016		0.00018		0.00014
9323.90		0.13151		0.13243		0.11019		0.00013		0.00018		0.00014
9326.44		0.13113		0.13196		0.10984		0.00015		0.00019		0.00014
9328.99		0.13121		0.13199		0.10987		0.00014		0.00019		0.00013
9331.55		0.13133		0.13211		0.10985		0.00015		0.00020		0.00014
9334.10		0.13143		0.13219		0.11016		0.00015		0.00020		0.00015
9336.67		0.13111		0.13196		0.10992		0.00014		0.00018		0.00014
9339.27		0.13121		0.13212		0.10995		0.00015		0.00018		0.00014
9341.87		0.13123		0.13193		0.11006		0.00014		0.00018		0.00012
9344.47		0.13129		0.13211		0.10996		0.00015		0.00018		0.00013
9347.07		0.13140		0.13196		0.11014		0.00014		0.00017		0.00013
9349.67		0.13130		0.13209		0.10992		0.00014		0.00018		0.00013
9352.32		0.13160		0.13248		0.11028		0.00014		0.00018		0.00015
9354.96		0.13125		0.13203		0.10992		0.00015		0.00017		0.00013
9357.60		0.13131		0.13224		0.11009		0.00014		0.00016		0.00013
9360.26		0.13145		0.13209		0.11014		0.00015		0.00016		0.00014
9362.92		0.13140		0.13225		0.11009		0.00014		0.00016		0.00014
9365.58		0.13144		0.13238		0.11020		0.00015		0.00017		0.00014
9368.26		0.13153		0.13227		0.11016		0.00014		0.00017		0.00013
9370.95		0.13156		0.13229		0.11014		0.00014		0.00017		0.00014
9373.63		0.13150		0.13236		0.11022		0.00015		0.00016		0.00015
9376.34		0.13140		0.13238		0.11021		0.00013		0.00017		0.00014
9379.08		0.13154		0.13236		0.11019		0.00014		0.00018		0.00014
9381.81		0.13145		0.13232		0.11021		0.00014		0.00017		0.00014
9384.54		0.13164		0.13245		0.11027		0.00013		0.00018		0.00013
9387.30		0.13161		0.13238		0.11035		0.00013		0.00018		0.00014
9390.05		0.13158		0.13236		0.11021		0.00013		0.00019		0.00013
9392.83		0.13146		0.13240		0.11026		0.00014		0.00017		0.00013
9395.60		0.13136		0.13227		0.11024		0.00013		0.00017		0.00013
9398.40		0.13150		0.13228		0.11021		0.00014		0.00018		0.00015
9401.19		0.13152		0.13241		0.11025		0.00013		0.00018		0.00014
9404.00		0.13158		0.13221		0.11012		0.00013		0.00018		0.00014
9406.81		0.13154		0.13227		0.11005		0.00014		0.00017		0.00015
9409.65		0.13153		0.13221		0.11022		0.00012		0.00018		0.00014
9412.46		0.13159		0.13225		0.11029		0.00014		0.00019		0.00015
9415.30		0.13166		0.13222		0.11038		0.00013		0.00018		0.00014
9418.18		0.13163		0.13218		0.11032		0.00014		0.00019		0.00013
9421.02		0.13157		0.13225		0.11034		0.00013		0.00018		0.00014
9423.93		0.13151		0.13224		0.11018		0.00013		0.00018		0.00013
9426.80		0.13153		0.13238		0.11030		0.00014		0.00019		0.00015
9429.68		0.13155		0.13227		0.11029		0.00012		0.00018		0.00014
9432.59		0.13154		0.13223		0.11025		0.00013		0.00017		0.00012
9435.50		0.13146		0.13222		0.11020		0.00013		0.00019		0.00012
9438.41		0.13166		0.13209		0.11017		0.00012		0.00018		0.00012
9441.36		0.13170		0.13208		0.11035		0.00012		0.00018		0.00011
9444.31		0.13154		0.13209		0.11027		0.00012		0.00018		0.00012
9447.26		0.13147		0.13218		0.11026		0.00012		0.00018		0.00014
9450.22		0.13151		0.13213		0.11025		0.00014		0.00017		0.00013
9453.20		0.13152		0.13197		0.11034		0.00013		0.00017		0.00014
9456.22		0.13135		0.13200		0.11044		0.00013		0.00018		0.00012
9459.20		0.13140		0.13204		0.11035		0.00012		0.00018		0.00012
9462.22		0.13142		0.13212		0.11036		0.00011		0.00016		0.00011
9465.19		0.13132		0.13222		0.11024		0.00009		0.00016		0.00011
9468.21		0.13185		0.13275		0.11072		0.00013		0.00015		0.00012
9471.28		0.13128		0.13228		0.11022		0.00011		0.00016		0.00012
9474.29		0.13140		0.13234		0.11032		0.00011		0.00016		0.00011
9477.33		0.13144		0.13232		0.11037		0.00010		0.00016		0.00011
9480.38		0.13142		0.13241		0.11029		0.00010		0.00017		0.00011
9483.47		0.13137		0.13224		0.11032		0.00010		0.00015		0.00011
9486.54		0.13184		0.13287		0.11063		0.00011		0.00015		0.00013
9489.61		0.13148		0.13230		0.11023		0.00011		0.00014		0.00013
9492.69		0.13143		0.13230		0.11027		0.00010		0.00014		0.00012
9495.78		0.13151		0.13235		0.11030		0.00010		0.00015		0.00011
9498.87		0.13144		0.13230		0.11040		0.00011		0.00015		0.00012
9501.99		0.13152		0.13232		0.11049		0.00011		0.00014		0.00010
9505.12		0.13152		0.13245		0.11038		0.00010		0.00013		0.00011
9508.30		0.13151		0.13244		0.11052		0.00011		0.00015		0.00012
9511.41		0.13154		0.13244		0.11040		0.00011		0.00014		0.00011
9514.58		0.13157		0.13256		0.11052		0.00011		0.00015		0.00010
9517.72		0.13166		0.13260		0.11061		0.00010		0.00014		0.00011
9520.91		0.13154		0.13261		0.11052		0.00011		0.00015		0.00011
9524.07		0.13157		0.13252		0.11066		0.00011		0.00014		0.00009
9527.24		0.13156		0.13265		0.11073		0.00011		0.00015		0.00010
9530.46		0.13164		0.13269		0.11070		0.00011		0.00017		0.00010
9533.67		0.13171		0.13250		0.11071		0.00010		0.00015		0.00010
9536.88		0.13170		0.13264		0.11074		0.00010		0.00017		0.00010
9540.12		0.13170		0.13258		0.11073		0.00009		0.00015		0.00011
9543.35		0.13172		0.13267		0.11071		0.00011		0.00016		0.00011
9546.59		0.13176		0.13262		0.11076		0.00012		0.00014		0.00010
9549.85		0.13172		0.13262		0.11072		0.00011		0.00016		0.00011
9553.12		0.13172		0.13250		0.11074		0.00011		0.00015		0.00010
9556.40		0.13185		0.13272		0.11072		0.00011		0.00016		0.00009
9559.70		0.13193		0.13274		0.11087		0.00011		0.00017		0.00010
9562.99		0.13218		0.13300		0.11117		0.00011		0.00016		0.00009
9566.30		0.13178		0.13261		0.11079		0.00011		0.00017		0.00009
9569.59		0.13178		0.13280		0.11091		0.00011		0.00016		0.00011
9572.92		0.13196		0.13252		0.11089		0.00011		0.00017		0.00009
9576.24		0.13187		0.13280		0.11088		0.00011		0.00016		0.00011
9579.59		0.13191		0.13266		0.11083		0.00011		0.00016		0.00010
9582.93		0.13192		0.13271		0.11089		0.00011		0.00017		0.00011
9586.29		0.13190		0.13270		0.11088		0.00010		0.00016		0.00010
9589.66		0.13196		0.13290		0.11097		0.00010		0.00014		0.00010
9593.02		0.13186		0.13291		0.11095		0.00011		0.00015		0.00009
9596.43		0.13189		0.13283		0.11098		0.00009		0.00015		0.00010
9599.87		0.13196		0.13283		0.11104		0.00010		0.00015		0.00009
9603.26		0.13203		0.13278		0.11099		0.00010		0.00017		0.00010
9606.66		0.13189		0.13284		0.11080		0.00010		0.00014		0.00009
9610.10		0.13187		0.13282		0.11088		0.00010		0.00016		0.00010
9613.54		0.13196		0.13277		0.11093		0.00010		0.00014		0.00009
9616.97		0.13191		0.13283		0.11104		0.00010		0.00014		0.00009
9620.43		0.13206		0.13292		0.11116		0.00009		0.00014		0.00009
9623.88		0.13177		0.13290		0.11093		0.00010		0.00015		0.00010
9627.37		0.13212		0.13319		0.11128		0.00010		0.00013		0.00010
9630.81		0.13175		0.13285		0.11095		0.00011		0.00014		0.00010
9634.27		0.13214		0.13294		0.11097		0.00009		0.00015		0.00010
9637.80		0.13200		0.13302		0.11107		0.00010		0.00015		0.00009
9641.31		0.13216		0.13298		0.11100		0.00011		0.00015		0.00009
9644.83		0.13202		0.13302		0.11112		0.00009		0.00015		0.00009
9648.36		0.13203		0.13293		0.11093		0.00010		0.00014		0.00010
9651.91		0.13207		0.13295		0.11121		0.00010		0.00014		0.00011
9655.46		0.13210		0.13304		0.11122		0.00010		0.00013		0.00010
9659.01		0.13209		0.13306		0.11116		0.00009		0.00015		0.00009
9662.56		0.13209		0.13316		0.11116		0.00008		0.00013		0.00010
9666.16		0.13208		0.13283		0.11094		0.00009		0.00013		0.00009
9669.74		0.13203		0.13298		0.11119		0.00010		0.00013		0.00008
9673.31		0.13205		0.13315		0.11121		0.00010		0.00013		0.00009
9676.90		0.13200		0.13295		0.11105		0.00009		0.00012		0.00008
9680.55		0.13218		0.13308		0.11123		0.00011		0.00013		0.00009
9684.16		0.13216		0.13307		0.11130		0.00010		0.00011		0.00006
9687.78		0.13209		0.13313		0.11134		0.00008		0.00010		0.00008
9691.43		0.13222		0.13309		0.11136		0.00010		0.00011		0.00009
9695.06		0.13214		0.13318		0.11124		0.00010		0.00011		0.00008
9698.71		0.13221		0.13326		0.11125		0.00008		0.00011		0.00008
9702.37		0.13219		0.13325		0.11130		0.00009		0.00011		0.00007
9706.06		0.13220		0.13322		0.11126		0.00008		0.00009		0.00009
9709.75		0.13241		0.13335		0.11148		0.00008		0.00010		0.00007
9713.44		0.13224		0.13327		0.11130		0.00009		0.00008		0.00006
9717.17		0.13238		0.13325		0.11133		0.00009		0.00009		0.00008
9720.91		0.13229		0.13325		0.11134		0.00008		0.00010		0.00009
9724.64		0.13245		0.13330		0.11129		0.00008		0.00008		0.00007
9728.35		0.13231		0.13333		0.11139		0.00000		0.00000		0.00000
