# Supplementary material for: Nanostructure and dynamics of N-truncated copper amyloid-β peptides from advanced X-ray absorption fine structure
Source: IUCrJ. 2024 Apr 11;11(Pt 3):325–46. doi: 10.1107/S2052252524001830 (PMC11067746; doi:10.1107/S2052252524001830)
Supplement: Supplementary file 5 [file m-11-00325-sup5.txt]

# In this file, we provide the Room temperature (RT) dead-time corrected, defective pixel corrected and normalized for dispersion 
# I_f/I_0 measurements of Cu(I):Amyloid-beta_{4-16} and their uncertainties for mu2chi. These are presented in: 
# Title: Nanostructure and dynamics of N-truncated Copper Amyloid-$\beta$ peptides from advanced X-ray absorption fine structure.
# Authors: Ekanayake R S K, Streltsov V A, Best S P, Chantler C T
# Journal: IUCrJ
# Publisher: 
# Year: 2023
# This data is produced from eFEFFIT using eperimentally measured fluorescence XAS and their uncertainties.
# This experiemntal data was taken at the Australian Synchrotron in 2016.
# Sample: N-truncated Cu(I):Amyloid-beta
# Chemical symbol:  Cu(I):Amyloid-beta_(4-16)
# absorber edge: Cu(I) K
#I_0=Incident intensity
#I_f=Fluorescence intensity
# Amyloid-beta=Ab
#
#Energy-E 	I_f/I_0		I_f/I_0		sigma_(I_f/I_0)		sigma_(I_f/I_0)	
# (eV)		Ab_(4-16_1)	Ab_(4-16_2)	Ab_(4-16_1)		Ab_(4-16_1)	
8780.73		0.00521		0.00453		0.00012		0.00009
8782.82		0.00432		0.00433		0.00007		0.00007
8785.79		0.00433		0.00437		0.00007		0.00007
8788.82		0.00431		0.00432		0.00007		0.00007
8791.79		0.00430		0.00432		0.00007		0.00007
8794.78		0.00429		0.00432		0.00007		0.00007
8797.77		0.00429		0.00433		0.00007		0.00007
8800.75		0.00427		0.00431		0.00007		0.00007
8803.71		0.00431		0.00428		0.00007		0.00007
8806.73		0.00430		0.00432		0.00007		0.00007
8809.73		0.00431		0.00433		0.00008		0.00007
8812.72		0.00431		0.00433		0.00007		0.00007
8815.71		0.00432		0.00433		0.00007		0.00007
8818.72		0.00432		0.00432		0.00007		0.00007
8821.72		0.00433		0.00437		0.00007		0.00007
8824.70		0.00435		0.00435		0.00007		0.00007
8827.68		0.00437		0.00434		0.00007		0.00007
8830.70		0.00439		0.00435		0.00007		0.00007
8833.69		0.00441		0.00432		0.00007		0.00007
8836.68		0.00443		0.00439		0.00007		0.00007
8839.67		0.00443		0.00444		0.00007		0.00006
8842.68		0.00445		0.00445		0.00007		0.00007
8845.67		0.00449		0.00445		0.00007		0.00007
8848.65		0.00452		0.00447		0.00007		0.00007
8851.64		0.00453		0.00451		0.00007		0.00007
8854.65		0.00459		0.00455		0.00007		0.00007
8857.64		0.00458		0.00454		0.00007		0.00006
8860.63		0.00466		0.00461		0.00007		0.00007
8863.63		0.00469		0.00462		0.00007		0.00007
8866.65		0.00473		0.00467		0.00007		0.00007
8869.65		0.00475		0.00472		0.00007		0.00007
8872.63		0.00481		0.00476		0.00007		0.00007
8875.64		0.00489		0.00483		0.00007		0.00007
8878.65		0.00493		0.00486		0.00007		0.00007
8881.63		0.00501		0.00492		0.00007		0.00007
8884.63		0.00507		0.00495		0.00007		0.00006
8887.64		0.00513		0.00504		0.00007		0.00007
8890.65		0.00519		0.00513		0.00007		0.00007
8893.63		0.00527		0.00518		0.00006		0.00007
8896.64		0.00541		0.00528		0.00007		0.00008
8899.67		0.00556		0.00538		0.00007		0.00007
8902.67		0.00564		0.00551		0.00007		0.00007
8905.66		0.00576		0.00561		0.00007		0.00007
8908.66		0.00587		0.00572		0.00006		0.00007
8911.68		0.00601		0.00590		0.00007		0.00008
8914.67		0.00616		0.00603		0.00007		0.00008
8917.67		0.00641		0.00617		0.00007		0.00007
8920.67		0.00659		0.00639		0.00007		0.00008
8923.69		0.00680		0.00659		0.00006		0.00008
8926.67		0.00704		0.00682		0.00006		0.00008
8929.65		0.00736		0.00710		0.00007		0.00008
8932.68		0.00770		0.00744		0.00007		0.00009
8935.69		0.00798		0.00766		0.00006		0.00008
8938.67		0.00842		0.00811		0.00006		0.00009
8941.67		0.00895		0.00851		0.00006		0.00009
8944.68		0.00946		0.00901		0.00007		0.00010
8947.68		0.01008		0.00954		0.00007		0.00010
8950.67		0.01084		0.01025		0.00006		0.00011
8953.65		0.01169		0.01106		0.00007		0.00011
8956.67		0.01281		0.01210		0.00007		0.00012
8959.66		0.01419		0.01326		0.00008		0.00014
8959.91		0.01434		0.01341		0.00007		0.00013
8960.15		0.01446		0.01356		0.00008		0.00014
8960.40		0.01458		0.01366		0.00008		0.00014
8960.65		0.01473		0.01380		0.00007		0.00013
8960.90		0.01493		0.01396		0.00007		0.00014
8961.15		0.01498		0.01409		0.00008		0.00013
8961.40		0.01517		0.01424		0.00008		0.00014
8961.64		0.01533		0.01433		0.00008		0.00015
8961.90		0.01546		0.01446		0.00008		0.00014
8962.14		0.01560		0.01461		0.00007		0.00014
8962.40		0.01579		0.01486		0.00008		0.00014
8962.65		0.01599		0.01497		0.00008		0.00015
8962.89		0.01608		0.01508		0.00008		0.00015
8963.14		0.01629		0.01525		0.00008		0.00016
8963.39		0.01645		0.01544		0.00008		0.00015
8963.64		0.01667		0.01570		0.00008		0.00015
8963.89		0.01687		0.01582		0.00009		0.00016
8964.14		0.01707		0.01602		0.00008		0.00016
8964.39		0.01726		0.01618		0.00009		0.00016
8964.65		0.01749		0.01641		0.00009		0.00017
8964.90		0.01763		0.01664		0.00009		0.00016
8965.16		0.01789		0.01684		0.00009		0.00017
8965.40		0.01811		0.01703		0.00009		0.00016
8965.66		0.01836		0.01723		0.00009		0.00017
8965.91		0.01860		0.01742		0.00009		0.00017
8966.16		0.01887		0.01763		0.00009		0.00017
8966.41		0.01914		0.01794		0.00009		0.00018
8966.65		0.01930		0.01823		0.00011		0.00018
8966.91		0.01963		0.01842		0.00009		0.00018
8967.16		0.01991		0.01866		0.00010		0.00018
8967.41		0.02020		0.01890		0.00010		0.00019
8967.67		0.02052		0.01917		0.00011		0.00019
8967.91		0.02080		0.01946		0.00011		0.00018
8968.16		0.02105		0.01974		0.00010		0.00020
8968.42		0.02138		0.02001		0.00011		0.00019
8968.67		0.02175		0.02032		0.00010		0.00019
8968.92		0.02214		0.02063		0.00011		0.00020
8969.17		0.02253		0.02092		0.00011		0.00020
8969.42		0.02279		0.02132		0.00011		0.00019
8969.67		0.02313		0.02164		0.00012		0.00021
8969.92		0.02358		0.02201		0.00012		0.00022
8970.17		0.02408		0.02243		0.00011		0.00022
8970.42		0.02450		0.02274		0.00012		0.00021
8970.66		0.02487		0.02315		0.00012		0.00022
8970.92		0.02547		0.02353		0.00012		0.00023
8971.17		0.02593		0.02401		0.00013		0.00022
8971.42		0.02650		0.02454		0.00014		0.00024
8971.68		0.02696		0.02499		0.00013		0.00024
8971.92		0.02746		0.02549		0.00015		0.00024
8972.18		0.02812		0.02595		0.00014		0.00024
8972.42		0.02870		0.02653		0.00013		0.00026
8972.68		0.02935		0.02703		0.00015		0.00026
8972.92		0.03001		0.02771		0.00015		0.00026
8973.16		0.03063		0.02826		0.00016		0.00026
8973.42		0.03156		0.02899		0.00015		0.00028
8973.66		0.03225		0.02964		0.00016		0.00028
8973.92		0.03303		0.03043		0.00017		0.00028
8974.17		0.03404		0.03125		0.00017		0.00028
8974.41		0.03484		0.03198		0.00017		0.00030
8974.66		0.03583		0.03283		0.00018		0.00029
8974.91		0.03694		0.03375		0.00019		0.00031
8975.17		0.03802		0.03478		0.00019		0.00032
8975.42		0.03929		0.03590		0.00021		0.00033
8975.65		0.04057		0.03703		0.00020		0.00034
8975.91		0.04213		0.03825		0.00023		0.00035
8976.16		0.04360		0.03968		0.00023		0.00036
8976.41		0.04542		0.04121		0.00023		0.00037
8976.66		0.04726		0.04274		0.00024		0.00039
8976.91		0.04923		0.04455		0.00026		0.00040
8977.16		0.05150		0.04666		0.00027		0.00043
8977.41		0.05410		0.04902		0.00028		0.00043
8977.66		0.05718		0.05175		0.00029		0.00046
8977.92		0.06068		0.05487		0.00031		0.00050
8978.16		0.06433		0.05823		0.00034		0.00051
8978.42		0.06894		0.06213		0.00036		0.00054
8978.67		0.07386		0.06660		0.00038		0.00059
8978.92		0.07870		0.07128		0.00039		0.00063
8979.18		0.08422		0.07593		0.00043		0.00064
8979.42		0.09015		0.08074		0.00047		0.00070
8979.67		0.09677		0.08626		0.00049		0.00073
8979.92		0.10485		0.09290		0.00053		0.00079
8980.17		0.11479		0.10075		0.00057		0.00084
8980.42		0.12760		0.11132		0.00063		0.00090
8980.66		0.14330		0.12406		0.00068		0.00099
8980.91		0.16458		0.14148		0.00075		0.00111
8981.16		0.19111		0.16332		0.00085		0.00124
8981.41		0.22476		0.19224		0.00094		0.00146
8981.66		0.26997		0.22887		0.00109		0.00168
8981.90		0.32139		0.27355		0.00118		0.00197
8982.15		0.38570		0.32581		0.00136		0.00225
8982.40		0.45526		0.38903		0.00138		0.00261
8982.65		0.53263		0.45078		0.00154		0.00284
8982.90		0.60599		0.51820		0.00160		0.00317
8983.14		0.66956		0.57117		0.00161		0.00333
8983.39		0.72178		0.61948		0.00157		0.00354
8983.64		0.75287		0.64660		0.00142		0.00349
8983.88		0.76783		0.66091		0.00147		0.00354
8984.14		0.76413		0.65971		0.00155		0.00356
8984.38		0.74870		0.64934		0.00152		0.00355
8984.63		0.72698		0.63125		0.00159		0.00349
8984.87		0.70105		0.61270		0.00158		0.00346
8985.13		0.68020		0.59805		0.00162		0.00354
8985.39		0.66134		0.58596		0.00161		0.00347
8985.63		0.65006		0.57950		0.00161		0.00349
8985.88		0.64228		0.57544		0.00163		0.00345
8986.13		0.63824		0.57565		0.00166		0.00350
8986.38		0.63805		0.57778		0.00163		0.00348
8986.63		0.64013		0.58178		0.00165		0.00354
8986.87		0.64386		0.58751		0.00167		0.00363
8987.12		0.64961		0.59398		0.00168		0.00361
8987.37		0.65621		0.60166		0.00166		0.00360
8987.62		0.66404		0.60954		0.00169		0.00364
8987.88		0.67191		0.61790		0.00169		0.00371
8988.12		0.67991		0.62590		0.00172		0.00368
8988.37		0.68852		0.63518		0.00165		0.00377
8988.63		0.69789		0.64386		0.00168		0.00373
8988.88		0.70766		0.65457		0.00169		0.00380
8989.14		0.71923		0.66578		0.00167		0.00382
8989.38		0.72986		0.67668		0.00164		0.00382
8989.63		0.74278		0.68926		0.00161		0.00378
8989.88		0.75629		0.70273		0.00159		0.00376
8990.14		0.77211		0.71756		0.00164		0.00384
8990.39		0.78721		0.73357		0.00153		0.00387
8990.63		0.80378		0.74960		0.00156		0.00381
8990.88		0.82254		0.76815		0.00151		0.00392
8991.13		0.84245		0.78665		0.00140		0.00387
8991.39		0.86345		0.80786		0.00137		0.00387
8991.64		0.88413		0.82848		0.00137		0.00375
8991.88		0.90856		0.85046		0.00146		0.00369
8992.14		0.92943		0.87318		0.00130		0.00374
8992.40		0.95549		0.89499		0.00136		0.00373
8992.65		0.97558		0.91691		0.00121		0.00368
8992.90		0.99972		0.94021		0.00128		0.00358
8993.15		1.01782		0.95655		0.00116		0.00343
8993.40		1.03796		0.97871		0.00117		0.00349
8993.64		1.06031		0.99350		0.00129		0.00333
8993.89		1.07501		1.01346		0.00110		0.00339
8994.13		1.09242		1.02741		0.00116		0.00317
8994.38		1.10955		1.04389		0.00132		0.00319
8994.63		1.12282		1.05569		0.00121		0.00309
8994.88		1.13713		1.07069		0.00141		0.00316
8995.13		1.14714		1.08132		0.00122		0.00298
8995.38		1.15927		1.09247		0.00140		0.00306
8995.63		1.16827		1.10040		0.00133		0.00286
8995.88		1.17750		1.10937		0.00153		0.00293
8996.13		1.18289		1.11510		0.00143		0.00285
8996.38		1.18831		1.12254		0.00148		0.00280
8996.63		1.19406		1.12643		0.00149		0.00272
8996.88		1.19843		1.13124		0.00152		0.00272
8997.13		1.20046		1.13422		0.00144		0.00277
8997.38		1.20364		1.13690		0.00149		0.00267
8997.63		1.20643		1.14003		0.00144		0.00261
8997.87		1.20798		1.14125		0.00145		0.00269
8998.12		1.20905		1.14415		0.00146		0.00267
8998.37		1.21034		1.14403		0.00151		0.00268
8998.62		1.20987		1.14540		0.00142		0.00267
8998.87		1.21093		1.14634		0.00139		0.00260
8999.11		1.21340		1.14766		0.00149		0.00263
8999.37		1.21238		1.14830		0.00146		0.00270
8999.62		1.21408		1.14967		0.00142		0.00265
8999.88		1.21557		1.14929		0.00143		0.00266
9000.13		1.21568		1.14949		0.00153		0.00267
9000.37		1.21614		1.15015		0.00152		0.00270
9000.62		1.21557		1.15056		0.00140		0.00278
9000.87		1.21573		1.15018		0.00149		0.00272
9001.12		1.21524		1.14842		0.00147		0.00263
9001.38		1.21360		1.14652		0.00149		0.00267
9001.62		1.21200		1.14497		0.00145		0.00267
9001.88		1.20893		1.14265		0.00148		0.00263
9002.12		1.20777		1.14046		0.00149		0.00263
9002.38		1.20584		1.13803		0.00149		0.00261
9002.62		1.20209		1.13459		0.00147		0.00269
9002.87		1.19957		1.13110		0.00142		0.00268
9003.13		1.19538		1.12855		0.00142		0.00274
9003.37		1.19231		1.12481		0.00139		0.00274
9003.63		1.18807		1.12183		0.00140		0.00277
9003.87		1.18521		1.11771		0.00130		0.00272
9004.12		1.18254		1.11428		0.00137		0.00278
9004.37		1.17933		1.11042		0.00130		0.00274
9004.61		1.17530		1.10621		0.00128		0.00285
9004.87		1.17109		1.10187		0.00124		0.00283
9005.11		1.16914		1.09851		0.00131		0.00280
9005.35		1.16407		1.09578		0.00122		0.00286
9005.60		1.16056		1.09008		0.00125		0.00283
9005.86		1.15627		1.08765		0.00121		0.00293
9006.11		1.15356		1.08315		0.00123		0.00281
9006.35		1.14973		1.08019		0.00120		0.00294
9006.61		1.14594		1.07570		0.00117		0.00289
9006.86		1.14075		1.07308		0.00117		0.00292
9007.11		1.13864		1.06913		0.00122		0.00293
9007.36		1.13474		1.06588		0.00108		0.00293
9007.60		1.13122		1.06262		0.00112		0.00295
9007.85		1.12706		1.05946		0.00108		0.00301
9008.10		1.12464		1.05671		0.00113		0.00302
9008.35		1.12008		1.05376		0.00102		0.00301
9008.60		1.11725		1.05032		0.00110		0.00294
9008.84		1.11293		1.04744		0.00104		0.00302
9009.09		1.10995		1.04473		0.00103		0.00305
9009.34		1.10773		1.04168		0.00106		0.00300
9009.60		1.10595		1.03988		0.00104		0.00314
9009.84		1.10258		1.03747		0.00099		0.00310
9010.08		1.10000		1.03533		0.00100		0.00313
9010.34		1.09774		1.03263		0.00098		0.00310
9010.59		1.09583		1.03090		0.00102		0.00318
9010.83		1.09416		1.02870		0.00098		0.00310
9011.07		1.09237		1.02670		0.00102		0.00309
9011.33		1.09044		1.02484		0.00098		0.00316
9011.58		1.08864		1.02251		0.00107		0.00315
9011.83		1.08708		1.02082		0.00104		0.00318
9012.08		1.08508		1.01958		0.00098		0.00321
9012.32		1.08337		1.01899		0.00099		0.00324
9012.58		1.08115		1.01715		0.00099		0.00319
9012.83		1.07994		1.01498		0.00103		0.00323
9013.09		1.07855		1.01408		0.00106		0.00322
9013.34		1.07731		1.01276		0.00101		0.00324
9013.59		1.07632		1.01076		0.00103		0.00329
9013.85		1.07446		1.00977		0.00098		0.00322
9014.10		1.07374		1.00762		0.00092		0.00327
9014.36		1.07211		1.00639		0.00100		0.00322
9014.60		1.06942		1.00452		0.00098		0.00322
9014.85		1.06838		1.00299		0.00096		0.00317
9015.10		1.06689		1.00123		0.00104		0.00323
9015.35		1.06502		0.99918		0.00092		0.00314
9015.60		1.06347		0.99852		0.00101		0.00325
9015.84		1.06171		0.99602		0.00101		0.00326
9016.10		1.06031		0.99593		0.00098		0.00322
9016.35		1.05891		0.99384		0.00101		0.00328
9016.60		1.05775		0.99154		0.00095		0.00327
9016.85		1.05585		0.99089		0.00095		0.00324
9017.10		1.05439		0.99014		0.00098		0.00321
9017.35		1.05195		0.98801		0.00100		0.00325
9017.60		1.04980		0.98661		0.00094		0.00324
9017.85		1.04881		0.98518		0.00100		0.00321
9018.09		1.04878		0.98392		0.00096		0.00324
9018.34		1.04672		0.98272		0.00099		0.00324
9018.58		1.04498		0.98157		0.00096		0.00333
9018.84		1.04341		0.98032		0.00100		0.00330
9019.08		1.04307		0.97979		0.00098		0.00328
9019.33		1.04180		0.97842		0.00098		0.00330
9019.58		1.04021		0.97725		0.00101		0.00337
9019.83		1.03945		0.97606		0.00098		0.00323
9020.09		1.03846		0.97539		0.00103		0.00321
9020.34		1.03696		0.97355		0.00098		0.00326
9020.59		1.03544		0.97300		0.00096		0.00333
9020.84		1.03406		0.97197		0.00097		0.00328
9021.09		1.03323		0.97014		0.00094		0.00323
9021.34		1.03261		0.96962		0.00098		0.00327
9021.58		1.03091		0.96880		0.00101		0.00336
9021.83		1.03092		0.96830		0.00099		0.00332
9022.08		1.02992		0.96690		0.00099		0.00330
9022.33		1.02905		0.96617		0.00100		0.00337
9022.57		1.02828		0.96508		0.00099		0.00335
9022.82		1.02817		0.96439		0.00100		0.00327
9023.07		1.02758		0.96384		0.00094		0.00336
9023.32		1.02656		0.96384		0.00097		0.00338
9023.58		1.02594		0.96160		0.00100		0.00329
9023.83		1.02570		0.96222		0.00101		0.00337
9024.08		1.02414		0.96177		0.00097		0.00328
9024.33		1.02389		0.96019		0.00105		0.00337
9024.58		1.02360		0.96034		0.00102		0.00336
9024.83		1.02355		0.95949		0.00098		0.00339
9025.07		1.02165		0.95898		0.00101		0.00334
9025.33		1.02217		0.95906		0.00104		0.00334
9025.57		1.02256		0.95911		0.00105		0.00333
9025.83		1.02162		0.95858		0.00099		0.00341
9026.08		1.02146		0.95895		0.00108		0.00339
9026.33		1.02067		0.95784		0.00096		0.00332
9026.58		1.02127		0.95864		0.00099		0.00335
9026.84		1.02037		0.95860		0.00101		0.00338
9027.09		1.02152		0.95849		0.00095		0.00335
9027.34		1.02196		0.95881		0.00108		0.00326
9027.60		1.02258		0.95951		0.00101		0.00336
9027.85		1.02287		0.95988		0.00095		0.00337
9028.10		1.02301		0.96018		0.00101		0.00331
9028.35		1.02417		0.96102		0.00097		0.00330
9028.59		1.02468		0.96151		0.00099		0.00330
9028.84		1.02452		0.96267		0.00099		0.00337
9029.08		1.02585		0.96312		0.00101		0.00331
9029.33		1.02696		0.96417		0.00099		0.00332
9029.57		1.02720		0.96534		0.00102		0.00330
9030.54		1.03041		0.96882		0.00101		0.00331
9031.52		1.03753		0.97503		0.00092		0.00325
9032.51		1.04451		0.98230		0.00089		0.00319
9033.50		1.05253		0.99002		0.00096		0.00312
9034.54		1.06194		0.99863		0.00094		0.00313
9035.55		1.07090		1.00769		0.00086		0.00305
9036.58		1.07972		1.01624		0.00087		0.00306
9037.62		1.08894		1.02441		0.00086		0.00297
9038.66		1.09515		1.03276		0.00088		0.00303
9039.71		1.10381		1.03747		0.00098		0.00294
9040.77		1.10713		1.04309		0.00094		0.00293
9041.86		1.11118		1.04616		0.00092		0.00288
9042.93		1.11355		1.04968		0.00091		0.00284
9044.02		1.11562		1.05091		0.00095		0.00287
9045.11		1.11697		1.05387		0.00102		0.00289
9046.22		1.11882		1.05460		0.00091		0.00284
9047.34		1.12056		1.05629		0.00093		0.00284
9048.49		1.12144		1.05696		0.00091		0.00288
9049.64		1.12303		1.05748		0.00089		0.00278
9050.79		1.12314		1.05862		0.00094		0.00283
9051.94		1.12501		1.06009		0.00088		0.00278
9053.09		1.12572		1.06039		0.00092		0.00270
9054.26		1.12793		1.06173		0.00091		0.00277
9055.45		1.12936		1.06322		0.00092		0.00275
9056.65		1.13109		1.06509		0.00095		0.00277
9057.84		1.13196		1.06504		0.00093		0.00276
9059.07		1.13360		1.06701		0.00094		0.00278
9060.28		1.13450		1.06812		0.00093		0.00276
9061.53		1.13526		1.06845		0.00094		0.00270
9062.78		1.13667		1.06935		0.00095		0.00270
9064.03		1.13798		1.06854		0.00097		0.00273
9065.28		1.13751		1.07002		0.00094		0.00266
9066.55		1.13779		1.06984		0.00096		0.00268
9067.83		1.13672		1.06988		0.00087		0.00262
9069.11		1.13668		1.06862		0.00092		0.00267
9070.42		1.13519		1.06857		0.00080		0.00266
9071.72		1.13510		1.06661		0.00090		0.00265
9073.06		1.13336		1.06544		0.00090		0.00269
9074.40		1.13252		1.06372		0.00088		0.00268
9075.73		1.13029		1.06288		0.00090		0.00269
9077.08		1.12907		1.06071		0.00088		0.00266
9078.41		1.12651		1.05822		0.00087		0.00269
9079.77		1.12397		1.05694		0.00082		0.00260
9081.14		1.12153		1.05383		0.00088		0.00278
9082.53		1.11967		1.05174		0.00085		0.00268
9083.93		1.11811		1.05068		0.00089		0.00274
9085.33		1.11654		1.04875		0.00086		0.00274
9086.75		1.11505		1.04805		0.00085		0.00271
9088.18		1.11368		1.04639		0.00080		0.00270
9089.59		1.11336		1.04499		0.00081		0.00272
9091.04		1.11268		1.04560		0.00079		0.00280
9092.48		1.11374		1.04564		0.00083		0.00272
9093.93		1.11335		1.04573		0.00082		0.00268
9095.41		1.11354		1.04732		0.00083		0.00274
9096.88		1.11585		1.04935		0.00089		0.00278
9098.38		1.11788		1.05265		0.00089		0.00281
9099.86		1.11281		1.04898		0.00078		0.00269
9101.36		1.11658		1.05015		0.00079		0.00265
9102.87		1.11721		1.05143		0.00076		0.00266
9104.39		1.11892		1.05194		0.00082		0.00264
9105.93		1.11905		1.05184		0.00075		0.00263
9107.48		1.12033		1.05415		0.00081		0.00266
9109.04		1.12624		1.05872		0.00106		0.00279
9110.60		1.11930		1.05109		0.00083		0.00256
9112.17		1.12121		1.05426		0.00078		0.00263
9113.74		1.12104		1.05395		0.00077		0.00256
9115.32		1.12144		1.05533		0.00081		0.00263
9116.91		1.12190		1.05427		0.00078		0.00261
9118.51		1.12142		1.05493		0.00082		0.00255
9120.15		1.12214		1.05599		0.00082		0.00250
9121.77		1.12311		1.05636		0.00079		0.00246
9123.41		1.12500		1.05715		0.00080		0.00250
9125.04		1.12446		1.05796		0.00075		0.00249
9126.69		1.12599		1.05967		0.00079		0.00248
9128.35		1.12758		1.06096		0.00080		0.00251
9130.02		1.12829		1.06139		0.00079		0.00243
9131.73		1.13067		1.06403		0.00072		0.00244
9133.43		1.13275		1.06523		0.00073		0.00241
9135.14		1.13415		1.06720		0.00069		0.00242
9136.84		1.13703		1.06920		0.00070		0.00244
9138.56		1.13794		1.07090		0.00072		0.00236
9140.28		1.14005		1.07189		0.00078		0.00235
9142.03		1.14130		1.07369		0.00076		0.00232
9143.78		1.14271		1.07495		0.00069		0.00232
9145.55		1.14435		1.07647		0.00077		0.00232
9147.30		1.14582		1.07700		0.00075		0.00233
9149.08		1.14587		1.07734		0.00080		0.00222
9150.87		1.14657		1.07806		0.00074		0.00222
9152.66		1.14752		1.07865		0.00074		0.00220
9154.47		1.14782		1.07842		0.00078		0.00221
9156.30		1.14764		1.07806		0.00071		0.00225
9158.13		1.14787		1.07812		0.00074		0.00222
9159.96		1.14673		1.07710		0.00070		0.00227
9161.79		1.14662		1.07751		0.00073		0.00218
9163.65		1.14633		1.07724		0.00072		0.00222
9165.50		1.14659		1.07640		0.00069		0.00220
9167.38		1.14501		1.07536		0.00071		0.00219
9169.27		1.14490		1.07483		0.00068		0.00223
9171.17		1.14427		1.07443		0.00066		0.00222
9173.06		1.14395		1.07312		0.00075		0.00215
9174.97		1.14337		1.07299		0.00069		0.00216
9176.88		1.14310		1.07265		0.00068		0.00212
9178.81		1.14246		1.07277		0.00074		0.00222
9180.75		1.14316		1.07190		0.00074		0.00217
9182.70		1.14178		1.07196		0.00069		0.00214
9184.67		1.14201		1.07132		0.00066		0.00214
9186.64		1.14205		1.07125		0.00062		0.00214
9188.61		1.14154		1.07142		0.00066		0.00215
9190.58		1.14122		1.07132		0.00063		0.00215
9192.58		1.14153		1.07059		0.00062		0.00210
9194.57		1.14141		1.07098		0.00060		0.00210
9196.58		1.14133		1.07109		0.00062		0.00211
9198.58		1.14156		1.07136		0.00059		0.00207
9200.62		1.14184		1.07220		0.00066		0.00206
9202.68		1.14220		1.07187		0.00061		0.00208
9204.71		1.14266		1.07197		0.00062		0.00205
9206.80		1.14298		1.07148		0.00064		0.00205
9208.88		1.14314		1.07201		0.00061		0.00205
9210.95		1.14328		1.07234		0.00063		0.00203
9213.02		1.14429		1.07278		0.00059		0.00199
9215.14		1.14467		1.07284		0.00064		0.00197
9217.22		1.14452		1.07350		0.00055		0.00197
9219.32		1.14545		1.07397		0.00063		0.00195
9221.44		1.14566		1.07450		0.00054		0.00198
9223.55		1.14610		1.07549		0.00055		0.00196
9225.69		1.14757		1.07587		0.00060		0.00193
9227.85		1.15018		1.07863		0.00061		0.00199
9230.01		1.14893		1.07685		0.00053		0.00188
9232.20		1.14870		1.07611		0.00055		0.00186
9234.38		1.14955		1.07679		0.00059		0.00184
9236.58		1.14953		1.07801		0.00059		0.00182
9238.76		1.15016		1.07868		0.00057		0.00182
9240.95		1.15184		1.07994		0.00059		0.00184
9243.16		1.15489		1.08367		0.00056		0.00188
9245.37		1.14904		1.07892		0.00048		0.00182
9247.58		1.15187		1.07980		0.00056		0.00179
9249.82		1.15179		1.07985		0.00053		0.00179
9252.09		1.15295		1.07985		0.00049		0.00177
9254.38		1.15308		1.07960		0.00058		0.00171
9256.67		1.15296		1.08030		0.00056		0.00170
9258.95		1.15355		1.08073		0.00058		0.00173
9261.25		1.15349		1.08137		0.00054		0.00170
9263.53		1.15387		1.08127		0.00054		0.00168
9265.83		1.15432		1.08135		0.00055		0.00168
9268.15		1.15403		1.08147		0.00050		0.00170
9270.43		1.15491		1.08189		0.00052		0.00164
9272.77		1.15534		1.08193		0.00051		0.00164
9275.12		1.15561		1.08219		0.00052		0.00166
9277.48		1.15613		1.08132		0.00050		0.00164
9279.83		1.15628		1.08198		0.00052		0.00162
9282.20		1.15661		1.08195		0.00048		0.00161
9284.58		1.15631		1.08193		0.00051		0.00156
9286.93		1.15695		1.08217		0.00049		0.00157
9289.35		1.15667		1.08187		0.00047		0.00153
9291.76		1.15739		1.08077		0.00050		0.00155
9294.16		1.15697		1.08121		0.00048		0.00152
9296.59		1.15699		1.08171		0.00049		0.00149
9299.02		1.15673		1.08209		0.00048		0.00147
9301.46		1.15675		1.08209		0.00049		0.00148
9303.93		1.15662		1.08198		0.00045		0.00150
9306.39		1.15493		1.08260		0.00046		0.00144
9308.86		1.15567		1.08253		0.00044		0.00146
9311.33		1.15629		1.08209		0.00046		0.00144
9313.81		1.15599		1.08160		0.00045		0.00142
9316.33		1.15615		1.08225		0.00044		0.00145
9318.86		1.15657		1.08193		0.00044		0.00141
9321.36		1.15760		1.08246		0.00044		0.00144
9323.87		1.16399		1.08867		0.00065		0.00154
9326.42		1.15469		1.07862		0.00053		0.00141
9328.97		1.15644		1.08130		0.00043		0.00136
9331.52		1.15743		1.08279		0.00042		0.00146
9334.08		1.16043		1.08441		0.00064		0.00150
9336.65		1.15476		1.07975		0.00044		0.00131
9339.25		1.15810		1.08213		0.00040		0.00134
9341.86		1.15670		1.08089		0.00038		0.00132
9344.46		1.15860		1.08207		0.00042		0.00132
9347.05		1.15831		1.08248		0.00040		0.00129
9349.66		1.15867		1.08331		0.00044		0.00128
9352.31		1.16975		1.09230		0.00085		0.00163
9354.95		1.15245		1.07831		0.00068		0.00135
9357.59		1.15872		1.08307		0.00039		0.00118
9360.25		1.15930		1.08352		0.00038		0.00119
9362.91		1.15900		1.08402		0.00038		0.00114
9365.56		1.15990		1.08466		0.00036		0.00108
9368.24		1.16003		1.08473		0.00036		0.00111
9370.93		1.16051		1.08461		0.00036		0.00108
9373.62		1.16033		1.08519		0.00040		0.00107
9376.33		1.16138		1.08552		0.00037		0.00105
9379.07		1.16130		1.08600		0.00037		0.00105
9381.81		1.16201		1.08584		0.00035		0.00103
9384.54		1.16222		1.08599		0.00032		0.00106
9387.29		1.16255		1.08637		0.00032		0.00101
9390.04		1.16271		1.08570		0.00036		0.00104
9392.82		1.16326		1.08585		0.00033		0.00101
9395.59		1.16326		1.08616		0.00036		0.00095
9398.39		1.16367		1.08646		0.00037		0.00099
9401.18		1.16366		1.08641		0.00028		0.00095
9403.99		1.16490		1.08716		0.00031		0.00090
9406.80		1.16437		1.08692		0.00031		0.00093
9409.63		1.16440		1.08709		0.00033		0.00092
9412.45		1.16422		1.08614		0.00032		0.00089
9415.29		1.16415		1.08635		0.00030		0.00081
9418.18		1.16421		1.08643		0.00030		0.00081
9421.02		1.16406		1.08656		0.00030		0.00080
9423.92		1.16427		1.08685		0.00030		0.00080
9426.79		1.16457		1.08777		0.00031		0.00075
9429.67		1.16502		1.08750		0.00031		0.00076
9432.58		1.16542		1.08778		0.00029		0.00073
9435.48		1.16652		1.08802		0.00028		0.00075
9438.40		1.16672		1.08774		0.00029		0.00070
9441.35		1.16621		1.08778		0.00025		0.00075
9444.29		1.16684		1.08833		0.00027		0.00071
9447.25		1.16674		1.08849		0.00026		0.00065
9450.20		1.16699		1.08928		0.00026		0.00066
9453.18		1.16729		1.08825		0.00026		0.00062
9456.20		1.16750		1.08830		0.00027		0.00063
9459.18		1.16745		1.08937		0.00026		0.00059
9462.20		1.16794		1.08974		0.00027		0.00058
9465.17		1.16836		1.09076		0.00029		0.00056
9468.19		1.18229		1.10354		0.00090		0.00114
9471.25		1.16187		1.08848		0.00077		0.00079
9474.26		1.16771		1.09069		0.00026		0.00049
9477.30		1.16769		1.09144		0.00026		0.00047
9480.35		1.16880		1.09213		0.00025		0.00049
9483.44		1.16881		1.09104		0.00027		0.00045
9486.52		1.18266		1.10272		0.00082		0.00091
9489.58		1.16231		1.08593		0.00077		0.00080
9492.65		1.16890		1.09170		0.00027		0.00037
9495.75		1.16949		1.09239		0.00025		0.00031
9498.84		1.16919		1.09246		0.00023		0.00035
9501.95		1.16932		1.09242		0.00024		0.00034
9505.09		1.16933		1.09260		0.00023		0.00032
9508.26		1.17035		1.09298		0.00023		0.00031
9511.37		1.16958		1.09341		0.00023		0.00028
9514.55		1.16996		1.09283		0.00021		0.00025
9517.69		1.16944		1.09239		0.00023		0.00026
9520.88		1.16933		1.09243		0.00020		0.00022
9524.03		1.17008		1.09311		0.00024		0.00024
9527.22		1.17017		1.09360		0.00025		0.00021
