# Supplementary material for: Nanostructure and dynamics of N-truncated copper amyloid-β peptides from advanced X-ray absorption fine structure
Source: IUCrJ. 2024 Apr 11;11(Pt 3):325–46. doi: 10.1107/S2052252524001830 (PMC11067746; doi:10.1107/S2052252524001830)
Supplement: Supplementary file 6 [file m-11-00325-sup6.txt]

# In this file, we provide the Room temperature (RT) dead-time corrected, defective pixel corrected and normalized for dispersion 
# I_f/I_0 measurements of of N-truncated Cu(III):Amyloid-beta peptides. 
# These are presented in: 
# Title: Nanostructure and dynamics of N-truncated Copper Amyloid-$\beta$ peptides from advanced X-ray absorption fine structure.
# Authors: Ekanayake R S K, Streltsov V A, Best S P, Chantler C T
# Journal: IUCrJ
# Publisher: 
# Year: 2023
# This data is produced from eFEFFIT using eperimentally measured fluorescence XAS and their uncertainties.
# This experiemntal data was taken at the Australian Synchrotron in 2016.
# Sample: N-truncated Cu(III):Amyloid-beta
# Chemical symbol:  Cu(III):Amyloid-beta_(4-16)
# absorber edge: Cu(III) K
#I_0=Incident intensity
#I_f=Fluorescence intensity
# Amyloid-beta=Ab
#
#Energy-E 	I_f/I_0		I_f/I_0		I_f/I_0		I_f/I_0		sigma_(I_f/I_0)		sigma_(I_f/I_0)		sigma_(I_f/I_0) 	sigma_(I_f/I_0)	
# (eV)		Ab_(4-16_1)	Ab_(4-12_1)	Ab_(4-12_2)	Ab_(4-12_3)	Ab_(4-16_1)		Ab_(4-12_1)		Ab_(4-12_2)		Ab_(4-12_3)
8780.73		0.00400		0.00900		0.00850		0.00870		0.00020		0.00025		0.00022		0.00029
8782.82		0.00390		0.00880		0.00810		0.00830		0.00020		0.00024		0.00022		0.00027
8785.79		0.00390		0.00870		0.00800		0.00820		0.00020		0.00023		0.00022		0.00027
8788.82		0.00390		0.00870		0.00800		0.00810		0.00020		0.00024		0.00022		0.00027
8791.79		0.00390		0.00860		0.00790		0.00810		0.00020		0.00024		0.00021		0.00026
8794.78		0.00380		0.00860		0.00780		0.00800		0.00020		0.00023		0.00021		0.00026
8797.77		0.00380		0.00860		0.00780		0.00790		0.00020		0.00023		0.00021		0.00026
8800.75		0.00380		0.00850		0.00770		0.00790		0.00020		0.00023		0.00021		0.00026
8803.72		0.00370		0.00840		0.00770		0.00780		0.00020		0.00023		0.00021		0.00026
8806.74		0.00380		0.00840		0.00760		0.00780		0.00020		0.00023		0.00021		0.00026
8809.73		0.00370		0.00830		0.00760		0.00770		0.00020		0.00023		0.00021		0.00026
8812.72		0.00370		0.00830		0.00750		0.00770		0.00020		0.00023		0.00020		0.00025
8815.71		0.00370		0.00820		0.00750		0.00760		0.00020		0.00023		0.00020		0.00025
8818.72		0.00370		0.00810		0.00740		0.00760		0.00020		0.00023		0.00020		0.00025
8821.72		0.00360		0.00810		0.00740		0.00750		0.00020		0.00023		0.00020		0.00024
8824.70		0.00360		0.00810		0.00730		0.00750		0.00020		0.00023		0.00020		0.00025
8827.68		0.00360		0.00800		0.00730		0.00740		0.00020		0.00022		0.00019		0.00024
8830.70		0.00360		0.00800		0.00730		0.00740		0.00020		0.00022		0.00020		0.00025
8833.70		0.00350		0.00790		0.00730		0.00730		0.00020		0.00022		0.00020		0.00025
8836.69		0.00350		0.00790		0.00720		0.00730		0.00020		0.00022		0.00020		0.00024
8839.67		0.00350		0.00780		0.00720		0.00730		0.00020		0.00022		0.00020		0.00025
8842.69		0.00350		0.00780		0.00710		0.00720		0.00020		0.00021		0.00019		0.00025
8845.68		0.00340		0.00780		0.00710		0.00720		0.00020		0.00021		0.00020		0.00024
8848.66		0.00350		0.00770		0.00710		0.00710		0.00020		0.00021		0.00019		0.00023
8851.64		0.00340		0.00770		0.00700		0.00710		0.00020		0.00021		0.00020		0.00024
8854.66		0.00350		0.00770		0.00700		0.00710		0.00020		0.00021		0.00019		0.00024
8857.65		0.00340		0.00760		0.00690		0.00710		0.00020		0.00022		0.00019		0.00024
8860.64		0.00340		0.00760		0.00700		0.00710		0.00020		0.00021		0.00019		0.00024
8863.64		0.00340		0.00750		0.00690		0.00700		0.00020		0.00021		0.00019		0.00024
8866.66		0.00340		0.00750		0.00680		0.00690		0.00020		0.00021		0.00019		0.00023
8869.66		0.00330		0.00750		0.00680		0.00690		0.00020		0.00022		0.00019		0.00023
8872.64		0.00330		0.00740		0.00670		0.00690		0.00020		0.00021		0.00019		0.00023
8875.66		0.00330		0.00740		0.00680		0.00680		0.00020		0.00021		0.00019		0.00023
8878.66		0.00330		0.00730		0.00670		0.00680		0.00020		0.00021		0.00019		0.00023
8881.64		0.00330		0.00730		0.00670		0.00680		0.00020		0.00021		0.00019		0.00023
8884.64		0.00330		0.00730		0.00660		0.00670		0.00020		0.00020		0.00019		0.00024
8887.65		0.00330		0.00720		0.00660		0.00670		0.00020		0.00021		0.00019		0.00022
8890.66		0.00320		0.00720		0.00660		0.00670		0.00020		0.00020		0.00019		0.00023
8893.65		0.00330		0.00710		0.00660		0.00670		0.00020		0.00020		0.00019		0.00023
8896.66		0.00320		0.00710		0.00650		0.00660		0.00020		0.00020		0.00018		0.00023
8899.68		0.00320		0.00710		0.00650		0.00660		0.00020		0.00021		0.00018		0.00023
8902.69		0.00320		0.00700		0.00650		0.00650		0.00020		0.00020		0.00018		0.00022
8905.67		0.00320		0.00700		0.00640		0.00650		0.00020		0.00020		0.00018		0.00023
8908.67		0.00320		0.00700		0.00640		0.00650		0.00020		0.00020		0.00019		0.00022
8911.69		0.00320		0.00700		0.00640		0.00650		0.00020		0.00020		0.00018		0.00023
8914.68		0.00320		0.00690		0.00640		0.00640		0.00020		0.00019		0.00019		0.00022
8917.68		0.00320		0.00690		0.00630		0.00640		0.00020		0.00020		0.00018		0.00022
8920.69		0.00320		0.00690		0.00630		0.00640		0.00020		0.00020		0.00019		0.00022
8923.71		0.00320		0.00680		0.00630		0.00630		0.00020		0.00019		0.00018		0.00022
8926.69		0.00320		0.00690		0.00620		0.00630		0.00020		0.00020		0.00018		0.00021
8929.67		0.00320		0.00680		0.00630		0.00630		0.00020		0.00020		0.00018		0.00022
8932.69		0.00320		0.00690		0.00630		0.00640		0.00020		0.00020		0.00019		0.00023
8935.71		0.00320		0.00670		0.00620		0.00620		0.00020		0.00019		0.00018		0.00022
8938.69		0.00320		0.00670		0.00620		0.00620		0.00020		0.00019		0.00018		0.00022
8941.68		0.00320		0.00680		0.00620		0.00620		0.00020		0.00020		0.00018		0.00021
8944.69		0.00320		0.00670		0.00610		0.00620		0.00020		0.00019		0.00018		0.00021
8947.68		0.00330		0.00670		0.00610		0.00620		0.00020		0.00019		0.00017		0.00022
8950.68		0.00330		0.00670		0.00610		0.00620		0.00020		0.00019		0.00018		0.00022
8953.66		0.00330		0.00670		0.00610		0.00620		0.00020		0.00019		0.00017		0.00022
8956.67		0.00330		0.00670		0.00610		0.00620		0.00020		0.00019		0.00017		0.00021
8959.67		0.00340		0.00660		0.00610		0.00620		0.00020		0.00019		0.00018		0.00022
8959.91		0.00340		0.00660		0.00610		0.00610		0.00020		0.00019		0.00017		0.00021
8960.16		0.00340		0.00670		0.00610		0.00620		0.00020		0.00019		0.00017		0.00021
8960.40		0.00340		0.00660		0.00610		0.00620		0.00020		0.00019		0.00017		0.00021
8960.65		0.00340		0.00670		0.00610		0.00620		0.00020		0.00018		0.00017		0.00022
8960.90		0.00340		0.00670		0.00610		0.00610		0.00020		0.00019		0.00017		0.00021
8961.16		0.00340		0.00670		0.00610		0.00620		0.00020		0.00018		0.00018		0.00021
8961.40		0.00350		0.00660		0.00610		0.00610		0.00020		0.00019		0.00017		0.00021
8961.65		0.00350		0.00660		0.00610		0.00620		0.00020		0.00019		0.00018		0.00021
8961.90		0.00350		0.00660		0.00610		0.00620		0.00020		0.00018		0.00017		0.00021
8962.15		0.00350		0.00660		0.00610		0.00620		0.00020		0.00019		0.00017		0.00021
8962.41		0.00350		0.00670		0.00610		0.00620		0.00020		0.00019		0.00017		0.00022
8962.65		0.00350		0.00660		0.00610		0.00620		0.00020		0.00018		0.00017		0.00022
8962.90		0.00350		0.00670		0.00610		0.00610		0.00020		0.00019		0.00017		0.00021
8963.15		0.00350		0.00670		0.00610		0.00620		0.00020		0.00019		0.00017		0.00022
8963.40		0.00350		0.00670		0.00610		0.00620		0.00020		0.00019		0.00017		0.00021
8963.65		0.00350		0.00660		0.00610		0.00620		0.00020		0.00018		0.00017		0.00021
8963.90		0.00350		0.00660		0.00610		0.00620		0.00020		0.00018		0.00017		0.00021
8964.14		0.00350		0.00660		0.00610		0.00610		0.00020		0.00018		0.00017		0.00020
8964.40		0.00350		0.00660		0.00610		0.00610		0.00020		0.00018		0.00017		0.00021
8964.65		0.00350		0.00660		0.00620		0.00620		0.00020		0.00019		0.00017		0.00022
8964.91		0.00350		0.00660		0.00610		0.00620		0.00020		0.00018		0.00018		0.00021
8965.17		0.00360		0.00670		0.00610		0.00610		0.00020		0.00018		0.00017		0.00021
8965.41		0.00360		0.00660		0.00610		0.00610		0.00020		0.00019		0.00017		0.00021
8965.66		0.00350		0.00660		0.00620		0.00620		0.00020		0.00018		0.00017		0.00021
8965.92		0.00360		0.00660		0.00610		0.00620		0.00020		0.00018		0.00017		0.00020
8966.16		0.00360		0.00670		0.00610		0.00620		0.00020		0.00018		0.00017		0.00021
8966.42		0.00360		0.00670		0.00620		0.00620		0.00020		0.00018		0.00017		0.00021
8966.66		0.00370		0.00670		0.00610		0.00620		0.00020		0.00018		0.00017		0.00020
8966.91		0.00370		0.00670		0.00610		0.00620		0.00020		0.00019		0.00017		0.00021
8967.17		0.00360		0.00670		0.00610		0.00620		0.00020		0.00018		0.00017		0.00021
8967.42		0.00370		0.00660		0.00610		0.00620		0.00020		0.00018		0.00017		0.00020
8967.67		0.00370		0.00670		0.00620		0.00620		0.00020		0.00018		0.00017		0.00021
8967.92		0.00370		0.00660		0.00620		0.00620		0.00020		0.00018		0.00018		0.00020
8968.17		0.00370		0.00670		0.00610		0.00620		0.00020		0.00018		0.00017		0.00021
8968.43		0.00370		0.00670		0.00620		0.00620		0.00020		0.00018		0.00017		0.00021
8968.68		0.00370		0.00670		0.00620		0.00620		0.00020		0.00018		0.00017		0.00021
8968.93		0.00380		0.00670		0.00620		0.00620		0.00020		0.00018		0.00017		0.00021
8969.18		0.00380		0.00670		0.00620		0.00620		0.00020		0.00018		0.00017		0.00021
8969.43		0.00380		0.00670		0.00620		0.00620		0.00020		0.00018		0.00017		0.00021
8969.68		0.00380		0.00670		0.00620		0.00620		0.00020		0.00018		0.00017		0.00021
8969.92		0.00380		0.00670		0.00620		0.00620		0.00020		0.00018		0.00017		0.00021
8970.18		0.00380		0.00670		0.00620		0.00620		0.00020		0.00018		0.00017		0.00021
8970.42		0.00390		0.00670		0.00620		0.00620		0.00020		0.00018		0.00017		0.00021
8970.67		0.00390		0.00670		0.00620		0.00620		0.00020		0.00018		0.00017		0.00021
8970.92		0.00390		0.00680		0.00620		0.00620		0.00020		0.00018		0.00017		0.00020
8971.17		0.00390		0.00680		0.00620		0.00620		0.00020		0.00018		0.00017		0.00021
8971.43		0.00400		0.00670		0.00620		0.00620		0.00020		0.00018		0.00017		0.00020
8971.68		0.00390		0.00680		0.00620		0.00630		0.00020		0.00018		0.00017		0.00020
8971.92		0.00400		0.00680		0.00620		0.00630		0.00020		0.00019		0.00016		0.00021
8972.18		0.00400		0.00670		0.00620		0.00630		0.00020		0.00018		0.00016		0.00021
8972.43		0.00400		0.00680		0.00630		0.00630		0.00020		0.00018		0.00017		0.00020
8972.68		0.00400		0.00680		0.00630		0.00630		0.00020		0.00018		0.00017		0.00021
8972.93		0.00410		0.00680		0.00630		0.00630		0.00020		0.00018		0.00017		0.00021
8973.17		0.00410		0.00680		0.00630		0.00630		0.00020		0.00018		0.00017		0.00020
8973.42		0.00410		0.00680		0.00630		0.00630		0.00020		0.00018		0.00016		0.00021
8973.67		0.00420		0.00680		0.00630		0.00630		0.00020		0.00018		0.00017		0.00020
8973.92		0.00420		0.00680		0.00630		0.00640		0.00020		0.00018		0.00017		0.00021
8974.17		0.00430		0.00680		0.00630		0.00640		0.00020		0.00018		0.00017		0.00021
8974.42		0.00430		0.00690		0.00640		0.00630		0.00020		0.00018		0.00017		0.00020
8974.67		0.00440		0.00690		0.00630		0.00640		0.00020		0.00018		0.00017		0.00020
8974.92		0.00440		0.00690		0.00640		0.00640		0.00020		0.00018		0.00017		0.00021
8975.17		0.00440		0.00690		0.00640		0.00640		0.00020		0.00018		0.00017		0.00020
8975.42		0.00440		0.00690		0.00640		0.00640		0.00020		0.00018		0.00017		0.00021
8975.66		0.00450		0.00690		0.00650		0.00640		0.00020		0.00018		0.00017		0.00020
8975.91		0.00450		0.00700		0.00650		0.00640		0.00020		0.00018		0.00017		0.00020
8976.17		0.00460		0.00700		0.00650		0.00650		0.00020		0.00018		0.00017		0.00021
8976.42		0.00470		0.00700		0.00650		0.00650		0.00020		0.00017		0.00017		0.00020
8976.67		0.00470		0.00710		0.00650		0.00650		0.00020		0.00018		0.00016		0.00020
8976.91		0.00490		0.00710		0.00660		0.00660		0.00020		0.00018		0.00017		0.00020
8977.16		0.00490		0.00710		0.00660		0.00660		0.00020		0.00018		0.00017		0.00021
8977.41		0.00500		0.00720		0.00660		0.00670		0.00020		0.00017		0.00017		0.00020
8977.66		0.00520		0.00720		0.00670		0.00670		0.00020		0.00018		0.00017		0.00020
8977.92		0.00540		0.00730		0.00680		0.00670		0.00020		0.00017		0.00017		0.00021
8978.16		0.00560		0.00740		0.00680		0.00680		0.00020		0.00018		0.00016		0.00020
8978.42		0.00580		0.00740		0.00690		0.00690		0.00020		0.00017		0.00016		0.00021
8978.67		0.00600		0.00760		0.00700		0.00700		0.00020		0.00018		0.00017		0.00020
8978.92		0.00620		0.00770		0.00710		0.00710		0.00020		0.00017		0.00016		0.00020
8979.18		0.00630		0.00780		0.00720		0.00710		0.00020		0.00018		0.00017		0.00020
8979.42		0.00640		0.00790		0.00730		0.00720		0.00020		0.00018		0.00016		0.00020
8979.67		0.00650		0.00790		0.00730		0.00730		0.00020		0.00017		0.00016		0.00020
8979.92		0.00660		0.00800		0.00730		0.00740		0.00020		0.00017		0.00016		0.00020
8980.17		0.00670		0.00800		0.00740		0.00740		0.00020		0.00017		0.00016		0.00020
8980.42		0.00680		0.00820		0.00750		0.00740		0.00020		0.00018		0.00017		0.00020
8980.66		0.00700		0.00830		0.00760		0.00750		0.00020		0.00018		0.00016		0.00020
8980.91		0.00720		0.00840		0.00770		0.00770		0.00020		0.00018		0.00017		0.00021
8981.16		0.00760		0.00850		0.00780		0.00790		0.00020		0.00018		0.00017		0.00020
8981.41		0.00810		0.00890		0.00800		0.00800		0.00020		0.00018		0.00016		0.00021
8981.66		0.00870		0.00930		0.00840		0.00820		0.00020		0.00018		0.00016		0.00020
8981.91		0.00940		0.00960		0.00880		0.00860		0.00010		0.00019		0.00017		0.00021
8982.15		0.01040		0.00990		0.00900		0.00920		0.00010		0.00018		0.00016		0.00020
8982.40		0.01150		0.01040		0.00940		0.00970		0.00010		0.00018		0.00016		0.00021
8982.65		0.01290		0.01130		0.01000		0.01010		0.00010		0.00018		0.00016		0.00021
8982.90		0.01430		0.01230		0.01100		0.01050		0.00010		0.00018		0.00016		0.00022
8983.14		0.01580		0.01300		0.01140		0.01130		0.00010		0.00018		0.00016		0.00020
8983.39		0.01720		0.01350		0.01200		0.01230		0.00010		0.00019		0.00016		0.00021
8983.64		0.01860		0.01450		0.01270		0.01290		0.00010		0.00018		0.00016		0.00021
8983.89		0.01990		0.01570		0.01360		0.01320		0.00010		0.00019		0.00016		0.00021
8984.14		0.02100		0.01670		0.01470		0.01400		0.00010		0.00019		0.00016		0.00020
8984.38		0.02220		0.01730		0.01520		0.01530		0.00010		0.00018		0.00015		0.00020
8984.63		0.02320		0.01790		0.01560		0.01630		0.00010		0.00017		0.00015		0.00020
8984.88		0.02440		0.01900		0.01680		0.01690		0.00020		0.00017		0.00015		0.00020
8985.13		0.02570		0.02010		0.01790		0.01740		0.00020		0.00017		0.00013		0.00018
8985.39		0.02720		0.02080		0.01870		0.01810		0.00020		0.00016		0.00014		0.00018
8985.63		0.02880		0.02120		0.01920		0.01880		0.00020		0.00016		0.00013		0.00018
8985.89		0.03030		0.02160		0.01960		0.01940		0.00030		0.00015		0.00014		0.00018
8986.14		0.03190		0.02210		0.02010		0.01970		0.00030		0.00015		0.00013		0.00016
8986.39		0.03340		0.02270		0.02070		0.02010		0.00030		0.00016		0.00013		0.00017
8986.63		0.03510		0.02310		0.02110		0.02050		0.00040		0.00015		0.00013		0.00016
8986.87		0.03680		0.02340		0.02140		0.02100		0.00040		0.00015		0.00013		0.00016
8987.12		0.03860		0.02390		0.02180		0.02150		0.00040		0.00014		0.00013		0.00016
8987.37		0.04010		0.02450		0.02240		0.02170		0.00050		0.00014		0.00012		0.00017
8987.62		0.04170		0.02490		0.02280		0.02210		0.00050		0.00014		0.00012		0.00016
8987.88		0.04320		0.02540		0.02320		0.02250		0.00050		0.00014		0.00012		0.00015
8988.12		0.04450		0.02560		0.02330		0.02290		0.00060		0.00014		0.00012		0.00016
8988.38		0.04600		0.02590		0.02370		0.02330		0.00060		0.00014		0.00013		0.00016
8988.63		0.04740		0.02640		0.02400		0.02350		0.00060		0.00014		0.00012		0.00015
8988.89		0.04900		0.02680		0.02440		0.02380		0.00060		0.00014		0.00012		0.00015
8989.14		0.05040		0.02730		0.02490		0.02420		0.00070		0.00013		0.00012		0.00015
8989.38		0.05180		0.02770		0.02530		0.02470		0.00070		0.00014		0.00013		0.00015
8989.63		0.05350		0.02820		0.02580		0.02530		0.00070		0.00013		0.00012		0.00014
8989.88		0.05510		0.02890		0.02650		0.02580		0.00070		0.00013		0.00013		0.00015
8990.14		0.05710		0.02960		0.02720		0.02640		0.00080		0.00014		0.00011		0.00015
8990.39		0.05890		0.03040		0.02800		0.02720		0.00080		0.00014		0.00011		0.00016
8990.63		0.06130		0.03120		0.02870		0.02790		0.00080		0.00013		0.00012		0.00014
8990.88		0.06360		0.03220		0.02960		0.02880		0.00090		0.00013		0.00011		0.00015
8991.13		0.06590		0.03340		0.03070		0.02960		0.00090		0.00013		0.00011		0.00014
8991.39		0.06870		0.03450		0.03170		0.03070		0.00090		0.00013		0.00011		0.00014
8991.64		0.07120		0.03570		0.03280		0.03180		0.00100		0.00013		0.00011		0.00013
8991.89		0.07420		0.03670		0.03390		0.03280		0.00100		0.00012		0.00011		0.00014
8992.14		0.07700		0.03790		0.03490		0.03380		0.00100		0.00012		0.00012		0.00013
8992.40		0.07980		0.03910		0.03600		0.03480		0.00110		0.00013		0.00012		0.00013
8992.66		0.08250		0.04000		0.03680		0.03570		0.00110		0.00012		0.00011		0.00012
8992.91		0.08480		0.04070		0.03760		0.03640		0.00110		0.00012		0.00010		0.00013
8993.15		0.08710		0.04140		0.03810		0.03710		0.00120		0.00011		0.00010		0.00013
8993.40		0.08950		0.04210		0.03880		0.03760		0.00120		0.00012		0.00011		0.00013
8993.65		0.09180		0.04270		0.03920		0.03800		0.00130		0.00013		0.00012		0.00013
8993.89		0.09360		0.04320		0.03970		0.03840		0.00130		0.00013		0.00011		0.00013
8994.14		0.09600		0.04360		0.04030		0.03910		0.00130		0.00011		0.00011		0.00013
8994.38		0.09810		0.04420		0.04060		0.03960		0.00130		0.00013		0.00012		0.00012
8994.63		0.10000		0.04480		0.04120		0.04000		0.00140		0.00012		0.00011		0.00012
8994.88		0.10180		0.04560		0.04190		0.04060		0.00140		0.00013		0.00010		0.00014
8995.13		0.10330		0.04600		0.04230		0.04100		0.00140		0.00012		0.00010		0.00012
8995.38		0.10490		0.04650		0.04280		0.04160		0.00140		0.00012		0.00013		0.00013
8995.63		0.10640		0.04720		0.04350		0.04210		0.00150		0.00013		0.00012		0.00013
8995.89		0.10800		0.04780		0.04400		0.04260		0.00150		0.00013		0.00011		0.00013
8996.14		0.10930		0.04850		0.04470		0.04320		0.00150		0.00013		0.00011		0.00013
8996.39		0.11070		0.04900		0.04510		0.04370		0.00150		0.00013		0.00013		0.00012
8996.63		0.11160		0.04960		0.04560		0.04430		0.00150		0.00012		0.00012		0.00013
8996.88		0.11260		0.05010		0.04620		0.04490		0.00150		0.00013		0.00012		0.00013
8997.14		0.11340		0.05070		0.04670		0.04530		0.00150		0.00012		0.00011		0.00012
8997.38		0.11430		0.05130		0.04730		0.04580		0.00160		0.00013		0.00011		0.00012
8997.64		0.11480		0.05180		0.04800		0.04630		0.00150		0.00013		0.00012		0.00012
8997.88		0.11510		0.05230		0.04840		0.04660		0.00150		0.00013		0.00012		0.00012
8998.13		0.11560		0.05280		0.04880		0.04730		0.00150		0.00013		0.00012		0.00011
8998.38		0.11630		0.05320		0.04930		0.04770		0.00150		0.00013		0.00011		0.00012
8998.62		0.11660		0.05360		0.04940		0.04800		0.00150		0.00013		0.00012		0.00013
8998.88		0.11650		0.05400		0.05000		0.04820		0.00150		0.00013		0.00012		0.00012
8999.12		0.11690		0.05420		0.05020		0.04840		0.00150		0.00011		0.00011		0.00012
8999.38		0.11720		0.05440		0.05030		0.04860		0.00150		0.00013		0.00011		0.00014
8999.63		0.11710		0.05430		0.05040		0.04880		0.00160		0.00013		0.00012		0.00013
8999.88		0.11730		0.05440		0.05050		0.04880		0.00150		0.00013		0.00012		0.00013
9000.13		0.11770		0.05460		0.05060		0.04880		0.00150		0.00013		0.00012		0.00012
9000.38		0.11720		0.05440		0.05050		0.04880		0.00150		0.00013		0.00012		0.00012
9000.63		0.11680		0.05440		0.05030		0.04880		0.00150		0.00013		0.00012		0.00012
9000.88		0.11650		0.05420		0.05020		0.04870		0.00150		0.00013		0.00012		0.00012
9001.13		0.11620		0.05400		0.05010		0.04840		0.00150		0.00013		0.00011		0.00012
9001.38		0.11570		0.05380		0.04990		0.04820		0.00150		0.00012		0.00012		0.00012
9001.63		0.11520		0.05370		0.04970		0.04790		0.00150		0.00013		0.00011		0.00013
9001.88		0.11480		0.05340		0.04940		0.04780		0.00150		0.00012		0.00011		0.00011
9002.13		0.11410		0.05310		0.04920		0.04760		0.00150		0.00013		0.00011		0.00013
9002.38		0.11350		0.05280		0.04900		0.04730		0.00140		0.00012		0.00010		0.00012
9002.63		0.11280		0.05260		0.04870		0.04710		0.00140		0.00013		0.00011		0.00012
9002.88		0.11190		0.05240		0.04860		0.04680		0.00140		0.00012		0.00012		0.00013
9003.14		0.11140		0.05210		0.04830		0.04670		0.00140		0.00013		0.00011		0.00012
9003.38		0.11090		0.05180		0.04800		0.04640		0.00140		0.00013		0.00012		0.00011
9003.64		0.11010		0.05160		0.04780		0.04620		0.00140		0.00012		0.00011		0.00012
9003.88		0.10900		0.05140		0.04760		0.04600		0.00130		0.00012		0.00011		0.00010
9004.13		0.10870		0.05120		0.04730		0.04590		0.00130		0.00013		0.00010		0.00011
9004.38		0.10790		0.05100		0.04720		0.04570		0.00130		0.00013		0.00012		0.00012
9004.62		0.10700		0.05080		0.04700		0.04540		0.00130		0.00013		0.00011		0.00012
9004.88		0.10650		0.05040		0.04680		0.04520		0.00130		0.00012		0.00010		0.00013
9005.11		0.10590		0.05040		0.04660		0.04510		0.00130		0.00013		0.00010		0.00011
9005.36		0.10530		0.05020		0.04640		0.04480		0.00130		0.00012		0.00010		0.00011
9005.61		0.10490		0.04990		0.04620		0.04480		0.00130		0.00012		0.00011		0.00011
9005.86		0.10420		0.04970		0.04600		0.04460		0.00130		0.00011		0.00011		0.00012
9006.12		0.10370		0.04950		0.04580		0.04430		0.00130		0.00013		0.00010		0.00011
9006.36		0.10320		0.04930		0.04570		0.04410		0.00120		0.00012		0.00010		0.00011
9006.62		0.10300		0.04910		0.04550		0.04400		0.00120		0.00012		0.00010		0.00011
9006.87		0.10270		0.04890		0.04520		0.04380		0.00120		0.00012		0.00010		0.00012
9007.12		0.10220		0.04870		0.04510		0.04360		0.00120		0.00012		0.00011		0.00012
9007.37		0.10160		0.04840		0.04490		0.04340		0.00120		0.00011		0.00010		0.00012
9007.61		0.10110		0.04820		0.04470		0.04330		0.00120		0.00012		0.00011		0.00012
9007.86		0.10060		0.04800		0.04450		0.04300		0.00120		0.00012		0.00011		0.00011
9008.11		0.10040		0.04780		0.04430		0.04300		0.00120		0.00012		0.00012		0.00011
9008.36		0.09960		0.04760		0.04420		0.04280		0.00120		0.00012		0.00012		0.00011
9008.61		0.09940		0.04750		0.04390		0.04250		0.00120		0.00010		0.00010		0.00011
9008.85		0.09900		0.04720		0.04380		0.04250		0.00120		0.00012		0.00010		0.00012
9009.10		0.09880		0.04710		0.04360		0.04230		0.00120		0.00011		0.00012		0.00011
9009.35		0.09830		0.04680		0.04340		0.04200		0.00120		0.00012		0.00011		0.00012
9009.61		0.09810		0.04670		0.04320		0.04190		0.00120		0.00012		0.00010		0.00012
9009.85		0.09790		0.04650		0.04300		0.04190		0.00110		0.00012		0.00011		0.00013
9010.10		0.09770		0.04630		0.04290		0.04160		0.00110		0.00011		0.00010		0.00012
9010.35		0.09730		0.04630		0.04270		0.04150		0.00110		0.00012		0.00010		0.00012
9010.59		0.09700		0.04600		0.04260		0.04130		0.00110		0.00012		0.00011		0.00011
9010.84		0.09690		0.04590		0.04240		0.04120		0.00110		0.00012		0.00010		0.00012
9011.09		0.09670		0.04560		0.04230		0.04110		0.00110		0.00012		0.00011		0.00011
9011.34		0.09630		0.04550		0.04210		0.04090		0.00110		0.00011		0.00011		0.00012
9011.59		0.09590		0.04540		0.04190		0.04080		0.00110		0.00012		0.00012		0.00012
9011.84		0.09590		0.04520		0.04180		0.04060		0.00110		0.00012		0.00011		0.00011
9012.09		0.09590		0.04510		0.04170		0.04050		0.00110		0.00012		0.00010		0.00012
9012.33		0.09570		0.04490		0.04160		0.04040		0.00110		0.00012		0.00010		0.00013
9012.59		0.09530		0.04480		0.04140		0.04030		0.00110		0.00011		0.00010		0.00012
9012.84		0.09500		0.04470		0.04120		0.04010		0.00110		0.00012		0.00010		0.00012
9013.10		0.09470		0.04450		0.04110		0.04000		0.00110		0.00011		0.00009		0.00010
9013.35		0.09450		0.04430		0.04100		0.04000		0.00110		0.00012		0.00010		0.00013
9013.60		0.09420		0.04420		0.04090		0.03980		0.00110		0.00011		0.00009		0.00012
9013.86		0.09430		0.04410		0.04070		0.03960		0.00110		0.00012		0.00010		0.00011
9014.11		0.09390		0.04390		0.04060		0.03960		0.00110		0.00011		0.00011		0.00011
9014.37		0.09380		0.04380		0.04040		0.03940		0.00110		0.00010		0.00010		0.00012
9014.61		0.09340		0.04370		0.04030		0.03940		0.00110		0.00011		0.00010		0.00012
9014.86		0.09350		0.04360		0.04030		0.03920		0.00110		0.00011		0.00010		0.00012
9015.11		0.09330		0.04340		0.04020		0.03920		0.00110		0.00011		0.00009		0.00011
9015.36		0.09320		0.04330		0.04000		0.03900		0.00100		0.00011		0.00009		0.00012
9015.61		0.09280		0.04320		0.04000		0.03890		0.00100		0.00012		0.00010		0.00012
9015.86		0.09270		0.04310		0.03990		0.03890		0.00100		0.00011		0.00011		0.00012
9016.11		0.09210		0.04300		0.03980		0.03870		0.00100		0.00012		0.00011		0.00012
9016.35		0.09220		0.04300		0.03980		0.03870		0.00100		0.00012		0.00010		0.00012
9016.61		0.09200		0.04280		0.03960		0.03850		0.00100		0.00011		0.00009		0.00011
9016.86		0.09170		0.04270		0.03950		0.03840		0.00100		0.00011		0.00011		0.00012
9017.11		0.09170		0.04250		0.03940		0.03850		0.00100		0.00011		0.00011		0.00013
9017.36		0.09170		0.04240		0.03930		0.03820		0.00100		0.00011		0.00010		0.00012
9017.61		0.09120		0.04240		0.03930		0.03810		0.00100		0.00011		0.00011		0.00012
9017.86		0.09120		0.04230		0.03900		0.03800		0.00100		0.00012		0.00011		0.00011
9018.10		0.09120		0.04210		0.03890		0.03800		0.00100		0.00011		0.00010		0.00012
9018.35		0.09090		0.04210		0.03880		0.03790		0.00100		0.00013		0.00010		0.00012
9018.59		0.09040		0.04200		0.03880		0.03780		0.00100		0.00011		0.00010		0.00012
9018.85		0.09040		0.04190		0.03860		0.03760		0.00100		0.00011		0.00009		0.00011
9019.10		0.09040		0.04170		0.03860		0.03760		0.00100		0.00011		0.00010		0.00012
9019.34		0.09000		0.04160		0.03850		0.03750		0.00100		0.00011		0.00011		0.00012
9019.59		0.09010		0.04140		0.03840		0.03740		0.00100		0.00011		0.00011		0.00011
9019.84		0.08980		0.04140		0.03830		0.03720		0.00100		0.00011		0.00010		0.00011
9020.10		0.08980		0.04130		0.03820		0.03720		0.00100		0.00010		0.00011		0.00012
9020.35		0.08960		0.04120		0.03810		0.03710		0.00100		0.00012		0.00010		0.00013
9020.60		0.08970		0.04110		0.03800		0.03710		0.00100		0.00011		0.00010		0.00011
9020.85		0.08920		0.04090		0.03790		0.03700		0.00100		0.00011		0.00010		0.00012
9021.10		0.08930		0.04090		0.03790		0.03680		0.00100		0.00011		0.00010		0.00013
9021.35		0.08910		0.04080		0.03780		0.03670		0.00100		0.00011		0.00010		0.00013
9021.59		0.08920		0.04060		0.03760		0.03670		0.00100		0.00011		0.00009		0.00012
9021.84		0.08900		0.04040		0.03740		0.03670		0.00090		0.00012		0.00010		0.00012
9022.08		0.08880		0.04040		0.03740		0.03660		0.00090		0.00011		0.00009		0.00012
9022.34		0.08870		0.04040		0.03740		0.03640		0.00090		0.00011		0.00011		0.00012
9022.59		0.08860		0.04040		0.03730		0.03630		0.00090		0.00011		0.00010		0.00012
9022.83		0.08850		0.04020		0.03710		0.03630		0.00090		0.00011		0.00010		0.00013
9023.08		0.08850		0.04000		0.03700		0.03630		0.00090		0.00011		0.00010		0.00012
9023.33		0.08860		0.04000		0.03720		0.03620		0.00090		0.00011		0.00010		0.00012
9023.59		0.08860		0.04000		0.03710		0.03610		0.00090		0.00011		0.00010		0.00012
9023.83		0.08850		0.03990		0.03690		0.03600		0.00090		0.00012		0.00009		0.00012
9024.09		0.08860		0.03970		0.03690		0.03610		0.00090		0.00011		0.00010		0.00013
9024.34		0.08840		0.03960		0.03690		0.03610		0.00090		0.00010		0.00010		0.00012
9024.59		0.08850		0.03970		0.03690		0.03590		0.00090		0.00012		0.00009		0.00012
9024.84		0.08840		0.03970		0.03680		0.03590		0.00090		0.00012		0.00011		0.00012
9025.08		0.08830		0.03960		0.03680		0.03580		0.00090		0.00010		0.00010		0.00013
9025.33		0.08830		0.03940		0.03670		0.03590		0.00090		0.00011		0.00011		0.00012
9025.58		0.08850		0.03950		0.03660		0.03580		0.00090		0.00011		0.00010		0.00012
9025.84		0.08840		0.03940		0.03660		0.03570		0.00090		0.00010		0.00010		0.00012
9026.09		0.08830		0.03950		0.03670		0.03560		0.00090		0.00011		0.00010		0.00011
9026.34		0.08860		0.03940		0.03640		0.03570		0.00090		0.00012		0.00010		0.00012
9026.59		0.08850		0.03940		0.03650		0.03580		0.00090		0.00012		0.00011		0.00013
9026.85		0.08900		0.03930		0.03650		0.03580		0.00090		0.00011		0.00010		0.00012
9027.10		0.08900		0.03950		0.03660		0.03570		0.00090		0.00012		0.00010		0.00012
9027.35		0.08920		0.03940		0.03660		0.03570		0.00090		0.00011		0.00010		0.00013
9027.60		0.08910		0.03930		0.03660		0.03570		0.00090		0.00010		0.00010		0.00012
9027.85		0.08930		0.03930		0.03660		0.03580		0.00090		0.00011		0.00011		0.00012
9028.11		0.08970		0.03930		0.03650		0.03580		0.00090		0.00011		0.00010		0.00012
9028.35		0.08980		0.03940		0.03660		0.03580		0.00090		0.00011		0.00010		0.00013
9028.59		0.09000		0.03940		0.03670		0.03580		0.00090		0.00011		0.00010		0.00013
9028.84		0.09020		0.03940		0.03660		0.03580		0.00090		0.00011		0.00010		0.00012
9029.09		0.09040		0.03940		0.03670		0.03590		0.00090		0.00011		0.00010		0.00012
9029.34		0.09070		0.03950		0.03670		0.03590		0.00090		0.00011		0.00010		0.00013
9029.58		0.09070		0.03960		0.03690		0.03590		0.00090		0.00011		0.00011		0.00011
9030.55		0.09170		0.03980		0.03700		0.03610		0.00090		0.00012		0.00010		0.00013
9031.53		0.09240		0.04010		0.03730		0.03650		0.00100		0.00011		0.00010		0.00012
9032.52		0.09360		0.04050		0.03770		0.03680		0.00100		0.00011		0.00011		0.00012
9033.51		0.09520		0.04090		0.03810		0.03730		0.00100		0.00011		0.00009		0.00012
9034.54		0.09700		0.04160		0.03870		0.03770		0.00100		0.00010		0.00010		0.00011
9035.56		0.09870		0.04220		0.03920		0.03830		0.00100		0.00010		0.00010		0.00011
9036.59		0.10010		0.04270		0.03990		0.03890		0.00100		0.00011		0.00010		0.00011
9037.62		0.10190		0.04330		0.04050		0.03950		0.00110		0.00011		0.00010		0.00012
9038.67		0.10340		0.04400		0.04100		0.04000		0.00110		0.00011		0.00010		0.00012
9039.72		0.10480		0.04450		0.04150		0.04050		0.00110		0.00011		0.00009		0.00011
9040.78		0.10600		0.04490		0.04200		0.04100		0.00110		0.00011		0.00011		0.00012
9041.87		0.10670		0.04530		0.04230		0.04130		0.00110		0.00011		0.00010		0.00013
9042.93		0.10780		0.04570		0.04270		0.04160		0.00110		0.00011		0.00010		0.00011
9044.03		0.10850		0.04600		0.04290		0.04190		0.00110		0.00010		0.00011		0.00011
9045.12		0.10880		0.04610		0.04320		0.04200		0.00110		0.00010		0.00010		0.00011
9046.23		0.10940		0.04620		0.04320		0.04220		0.00110		0.00010		0.00009		0.00010
9047.35		0.10940		0.04630		0.04340		0.04220		0.00110		0.00011		0.00010		0.00010
9048.49		0.10970		0.04630		0.04330		0.04210		0.00110		0.00011		0.00010		0.00011
9049.64		0.10980		0.04620		0.04330		0.04220		0.00110		0.00012		0.00011		0.00011
9050.79		0.10980		0.04610		0.04330		0.04220		0.00110		0.00010		0.00009		0.00010
9051.95		0.10980		0.04610		0.04320		0.04210		0.00110		0.00010		0.00010		0.00011
9053.10		0.10960		0.04600		0.04310		0.04210		0.00110		0.00011		0.00010		0.00012
9054.27		0.10940		0.04590		0.04300		0.04200		0.00110		0.00010		0.00010		0.00011
9055.46		0.10980		0.04580		0.04300		0.04190		0.00110		0.00010		0.00010		0.00011
9056.65		0.10970		0.04580		0.04290		0.04180		0.00110		0.00010		0.00010		0.00011
9057.85		0.10950		0.04570		0.04290		0.04170		0.00110		0.00010		0.00009		0.00010
9059.07		0.10960		0.04580		0.04280		0.04180		0.00110		0.00011		0.00009		0.00010
9060.29		0.10970		0.04560		0.04280		0.04180		0.00110		0.00010		0.00009		0.00010
9061.53		0.10970		0.04560		0.04280		0.04180		0.00110		0.00010		0.00009		0.00010
9062.79		0.10980		0.04560		0.04290		0.04180		0.00110		0.00011		0.00010		0.00010
9064.03		0.10990		0.04570		0.04280		0.04180		0.00110		0.00011		0.00009		0.00011
9065.29		0.10980		0.04560		0.04270		0.04170		0.00110		0.00010		0.00010		0.00011
9066.56		0.11010		0.04570		0.04290		0.04170		0.00110		0.00010		0.00009		0.00010
9067.83		0.11010		0.04560		0.04270		0.04170		0.00110		0.00009		0.00009		0.00010
9069.11		0.11000		0.04560		0.04280		0.04180		0.00110		0.00010		0.00009		0.00011
9070.42		0.10990		0.04550		0.04270		0.04170		0.00110		0.00010		0.00010		0.00011
9071.73		0.10970		0.04540		0.04260		0.04160		0.00110		0.00010		0.00010		0.00011
9073.06		0.10930		0.04530		0.04250		0.04160		0.00100		0.00009		0.00009		0.00012
9074.40		0.10900		0.04520		0.04260		0.04140		0.00110		0.00010		0.00010		0.00011
9075.73		0.10890		0.04510		0.04230		0.04140		0.00100		0.00010		0.00009		0.00010
9077.08		0.10850		0.04490		0.04220		0.04120		0.00100		0.00010		0.00008		0.00010
9078.42		0.10800		0.04480		0.04200		0.04100		0.00100		0.00009		0.00009		0.00010
9079.78		0.10770		0.04460		0.04190		0.04090		0.00100		0.00009		0.00008		0.00010
9081.14		0.10710		0.04450		0.04170		0.04080		0.00100		0.00010		0.00009		0.00010
9082.54		0.10710		0.04440		0.04160		0.04060		0.00100		0.00010		0.00009		0.00011
9083.94		0.10680		0.04420		0.04150		0.04050		0.00100		0.00009		0.00009		0.00010
9085.34		0.10640		0.04400		0.04130		0.04040		0.00100		0.00009		0.00009		0.00010
9086.76		0.10630		0.04390		0.04120		0.04030		0.00100		0.00009		0.00009		0.00010
9088.18		0.10640		0.04370		0.04110		0.04010		0.00100		0.00009		0.00009		0.00010
9089.60		0.10620		0.04370		0.04110		0.04020		0.00100		0.00009		0.00010		0.00011
9091.04		0.10660		0.04370		0.04110		0.04010		0.00100		0.00010		0.00008		0.00009
9092.48		0.10680		0.04370		0.04110		0.04020		0.00100		0.00009		0.00009		0.00010
9093.94		0.10680		0.04370		0.04110		0.04010		0.00100		0.00009		0.00009		0.00010
9095.41		0.10710		0.04380		0.04110		0.04020		0.00100		0.00009		0.00008		0.00008
9096.89		0.10770		0.04380		0.04120		0.04030		0.00100		0.00009		0.00009		0.00010
9098.39		0.10770		0.04390		0.04130		0.04030		0.00100		0.00008		0.00008		0.00010
9099.87		0.10830		0.04400		0.04130		0.04040		0.00100		0.00009		0.00008		0.00009
9101.37		0.10830		0.04410		0.04150		0.04050		0.00100		0.00008		0.00008		0.00010
9102.87		0.10860		0.04410		0.04160		0.04060		0.00100		0.00009		0.00008		0.00009
9104.39		0.10900		0.04430		0.04170		0.04060		0.00100		0.00009		0.00008		0.00009
9105.94		0.10940		0.04430		0.04180		0.04080		0.00100		0.00009		0.00008		0.00010
9107.48		0.10940		0.04450		0.04180		0.04090		0.00100		0.00010		0.00009		0.00010
9109.04		0.10980		0.04440		0.04180		0.04100		0.00100		0.00008		0.00008		0.00009
9110.60		0.11010		0.04450		0.04180		0.04090		0.00100		0.00009		0.00008		0.00009
9112.17		0.11010		0.04440		0.04180		0.04090		0.00100		0.00008		0.00008		0.00009
9113.74		0.11080		0.04450		0.04190		0.04090		0.00100		0.00009		0.00008		0.00010
9115.32		0.11070		0.04450		0.04190		0.04090		0.00100		0.00009		0.00009		0.00009
9116.91		0.11100		0.04450		0.04190		0.04090		0.00100		0.00009		0.00007		0.00009
9118.51		0.11120		0.04450		0.04190		0.04090		0.00100		0.00009		0.00008		0.00009
9120.15		0.11130		0.04450		0.04180		0.04090		0.00100		0.00008		0.00008		0.00009
9121.77		0.11150		0.04450		0.04180		0.04090		0.00100		0.00009		0.00007		0.00010
9123.41		0.11160		0.04450		0.04190		0.04090		0.00100		0.00009		0.00009		0.00010
9125.04		0.11190		0.04460		0.04200		0.04100		0.00100		0.00009		0.00008		0.00009
9126.69		0.11240		0.04460		0.04200		0.04100		0.00100		0.00009		0.00008		0.00009
9128.35		0.11250		0.04460		0.04200		0.04100		0.00100		0.00008		0.00008		0.00009
9130.03		0.11270		0.04470		0.04210		0.04110		0.00100		0.00008		0.00008		0.00009
9131.73		0.11310		0.04480		0.04220		0.04120		0.00100		0.00008		0.00008		0.00009
9133.43		0.11360		0.04490		0.04230		0.04120		0.00100		0.00008		0.00009		0.00008
9135.15		0.11380		0.04500		0.04240		0.04140		0.00100		0.00008		0.00008		0.00009
9136.85		0.11440		0.04510		0.04250		0.04160		0.00100		0.00009		0.00009		0.00009
9138.56		0.11480		0.04520		0.04260		0.04160		0.00100		0.00009		0.00007		0.00009
9140.28		0.11520		0.04530		0.04270		0.04170		0.00100		0.00009		0.00009		0.00008
9142.04		0.11560		0.04540		0.04280		0.04180		0.00100		0.00008		0.00008		0.00009
9143.79		0.11600		0.04550		0.04290		0.04190		0.00100		0.00008		0.00008		0.00009
9145.55		0.11630		0.04560		0.04300		0.04200		0.00100		0.00007		0.00007		0.00009
9147.31		0.11640		0.04570		0.04300		0.04200		0.00100		0.00008		0.00007		0.00010
9149.09		0.11680		0.04560		0.04310		0.04200		0.00100		0.00008		0.00007		0.00009
9150.88		0.11700		0.04580		0.04300		0.04200		0.00100		0.00008		0.00008		0.00008
9152.67		0.11710		0.04580		0.04310		0.04200		0.00100		0.00008		0.00007		0.00008
9154.47		0.11710		0.04570		0.04310		0.04200		0.00100		0.00007		0.00008		0.00008
9156.30		0.11720		0.04570		0.04300		0.04200		0.00100		0.00008		0.00007		0.00008
9158.13		0.11710		0.04560		0.04290		0.04190		0.00100		0.00007		0.00007		0.00008
9159.96		0.11680		0.04550		0.04290		0.04190		0.00090		0.00007		0.00007		0.00008
9161.79		0.11690		0.04540		0.04290		0.04180		0.00090		0.00008		0.00008		0.00007
9163.65		0.11690		0.04550		0.04280		0.04180		0.00090		0.00007		0.00006		0.00008
9165.50		0.11700		0.04540		0.04270		0.04160		0.00090		0.00008		0.00007		0.00008
9167.38		0.11700		0.04530		0.04270		0.04160		0.00090		0.00007		0.00007		0.00009
9169.28		0.11710		0.04520		0.04250		0.04160		0.00090		0.00007		0.00007		0.00008
9171.17		0.11730		0.04520		0.04250		0.04150		0.00090		0.00007		0.00007		0.00008
9173.06		0.11750		0.04520		0.04250		0.04150		0.00090		0.00007		0.00007		0.00008
9174.97		0.11720		0.04500		0.04250		0.04140		0.00090		0.00007		0.00008		0.00007
9176.89		0.11740		0.04500		0.04240		0.04140		0.00090		0.00008		0.00008		0.00008
9178.82		0.11740		0.04500		0.04230		0.04130		0.00090		0.00007		0.00007		0.00007
9180.76		0.11750		0.04500		0.04230		0.04130		0.00090		0.00007		0.00007		0.00008
9182.70		0.11770		0.04490		0.04230		0.04130		0.00090		0.00007		0.00007		0.00007
9184.67		0.11790		0.04490		0.04220		0.04140		0.00090		0.00008		0.00007		0.00007
9186.64		0.11800		0.04490		0.04220		0.04130		0.00090		0.00007		0.00007		0.00008
9188.61		0.11820		0.04500		0.04230		0.04120		0.00090		0.00007		0.00007		0.00008
9190.59		0.11850		0.04490		0.04230		0.04130		0.00090		0.00006		0.00006		0.00008
9192.58		0.11850		0.04490		0.04230		0.04130		0.00090		0.00006		0.00007		0.00008
9194.57		0.11870		0.04490		0.04220		0.04130		0.00090		0.00007		0.00007		0.00007
9196.58		0.11900		0.04500		0.04230		0.04130		0.00090		0.00007		0.00006		0.00008
9198.59		0.11910		0.04500		0.04230		0.04130		0.00080		0.00006		0.00007		0.00007
9200.63		0.11950		0.04490		0.04230		0.04130		0.00090		0.00007		0.00007		0.00007
9202.68		0.11940		0.04490		0.04230		0.04130		0.00080		0.00006		0.00006		0.00007
9204.71		0.11980		0.04490		0.04230		0.04140		0.00080		0.00007		0.00006		0.00007
9206.80		0.12020		0.04500		0.04230		0.04140		0.00080		0.00007		0.00007		0.00008
9208.88		0.12060		0.04510		0.04230		0.04140		0.00080		0.00007		0.00006		0.00007
9210.95		0.12060		0.04510		0.04240		0.04140		0.00080		0.00006		0.00006		0.00007
9213.03		0.12080		0.04500		0.04240		0.04140		0.00080		0.00007		0.00006		0.00006
9215.14		0.12120		0.04510		0.04250		0.04150		0.00080		0.00007		0.00006		0.00007
9217.22		0.12110		0.04500		0.04250		0.04150		0.00080		0.00006		0.00007		0.00007
9219.33		0.12160		0.04510		0.04250		0.04160		0.00080		0.00007		0.00006		0.00007
9221.45		0.12190		0.04510		0.04260		0.04160		0.00080		0.00006		0.00006		0.00008
9223.55		0.12230		0.04520		0.04260		0.04150		0.00080		0.00006		0.00006		0.00007
9225.69		0.12250		0.04510		0.04260		0.04160		0.00080		0.00006		0.00006		0.00007
9227.85		0.12290		0.04520		0.04260		0.04170		0.00080		0.00007		0.00007		0.00007
9230.01		0.12300		0.04520		0.04260		0.04170		0.00080		0.00006		0.00006		0.00007
9232.20		0.12340		0.04530		0.04270		0.04170		0.00080		0.00007		0.00006		0.00007
9234.38		0.12360		0.04520		0.04270		0.04170		0.00080		0.00006		0.00006		0.00006
9236.58		0.12390		0.04520		0.04270		0.04180		0.00080		0.00006		0.00005		0.00007
9238.76		0.12390		0.04530		0.04270		0.04170		0.00080		0.00006		0.00006		0.00006
9240.96		0.12430		0.04530		0.04280		0.04180		0.00080		0.00006		0.00006		0.00007
9243.16		0.12470		0.04530		0.04280		0.04190		0.00080		0.00007		0.00006		0.00006
9245.37		0.12470		0.04520		0.04270		0.04180		0.00080		0.00006		0.00006		0.00006
9247.59		0.12490		0.04530		0.04280		0.04190		0.00080		0.00006		0.00006		0.00007
9249.82		0.12520		0.04530		0.04280		0.04190		0.00080		0.00006		0.00006		0.00006
9252.09		0.12530		0.04530		0.04280		0.04190		0.00080		0.00005		0.00006		0.00006
9254.39		0.12540		0.04530		0.04280		0.04180		0.00080		0.00006		0.00006		0.00006
9256.67		0.12530		0.04540		0.04280		0.04190		0.00080		0.00006		0.00006		0.00006
9258.95		0.12580		0.04530		0.04290		0.04180		0.00070		0.00006		0.00005		0.00006
9261.25		0.12600		0.04530		0.04280		0.04190		0.00070		0.00006		0.00005		0.00006
9263.54		0.12600		0.04540		0.04280		0.04190		0.00070		0.00006		0.00006		0.00006
9265.83		0.12640		0.04530		0.04280		0.04190		0.00070		0.00006		0.00006		0.00006
9268.16		0.12640		0.04540		0.04280		0.04190		0.00070		0.00006		0.00006		0.00006
9270.44		0.12660		0.04530		0.04290		0.04190		0.00070		0.00006		0.00006		0.00007
9272.78		0.12670		0.04530		0.04280		0.04190		0.00070		0.00006		0.00005		0.00006
9275.12		0.12690		0.04530		0.04280		0.04180		0.00070		0.00006		0.00005		0.00007
9277.49		0.12730		0.04530		0.04270		0.04180		0.00070		0.00005		0.00005		0.00006
9279.84		0.12760		0.04530		0.04280		0.04180		0.00070		0.00006		0.00005		0.00006
9282.21		0.12770		0.04530		0.04270		0.04180		0.00070		0.00005		0.00005		0.00006
9284.58		0.12800		0.04520		0.04270		0.04180		0.00070		0.00006		0.00006		0.00006
9286.94		0.12810		0.04520		0.04270		0.04180		0.00070		0.00005		0.00006		0.00006
9289.36		0.12830		0.04520		0.04280		0.04180		0.00070		0.00005		0.00005		0.00006
9291.77		0.12830		0.04520		0.04280		0.04180		0.00070		0.00005		0.00005		0.00006
9294.17		0.12840		0.04520		0.04280		0.04180		0.00070		0.00005		0.00005		0.00006
9296.60		0.12860		0.04520		0.04270		0.04180		0.00070		0.00005		0.00005		0.00006
9299.02		0.12890		0.04520		0.04270		0.04180		0.00070		0.00006		0.00005		0.00006
9301.47		0.12920		0.04510		0.04280		0.04180		0.00060		0.00005		0.00005		0.00006
9303.94		0.12930		0.04520		0.04280		0.04180		0.00060		0.00005		0.00005		0.00005
9306.40		0.12960		0.04520		0.04270		0.04180		0.00060		0.00005		0.00005		0.00006
9308.86		0.12960		0.04520		0.04270		0.04180		0.00060		0.00005		0.00004		0.00006
9311.34		0.13000		0.04510		0.04270		0.04180		0.00060		0.00005		0.00005		0.00006
9313.82		0.13000		0.04510		0.04280		0.04180		0.00060		0.00005		0.00005		0.00005
9316.33		0.13020		0.04510		0.04280		0.04180		0.00060		0.00005		0.00005		0.00005
9318.86		0.13050		0.04510		0.04270		0.04170		0.00060		0.00005		0.00005		0.00005
9321.37		0.13090		0.04510		0.04280		0.04180		0.00060		0.00005		0.00005		0.00005
9323.88		0.13090		0.04520		0.04280		0.04190		0.00060		0.00006		0.00005		0.00005
9326.42		0.13120		0.04500		0.04270		0.04180		0.00060		0.00005		0.00005		0.00005
9328.98		0.13130		0.04510		0.04280		0.04180		0.00060		0.00005		0.00005		0.00005
9331.53		0.13160		0.04510		0.04270		0.04180		0.00060		0.00005		0.00004		0.00005
9334.08		0.13170		0.04520		0.04280		0.04180		0.00060		0.00004		0.00004		0.00005
9336.66		0.13220		0.04500		0.04280		0.04180		0.00050		0.00004		0.00005		0.00005
9339.25		0.13250		0.04510		0.04280		0.04180		0.00050		0.00005		0.00005		0.00005
9341.86		0.13280		0.04500		0.04270		0.04180		0.00050		0.00005		0.00005		0.00005
9344.46		0.13300		0.04500		0.04280		0.04180		0.00050		0.00004		0.00004		0.00005
9347.06		0.13350		0.04510		0.04280		0.04180		0.00050		0.00005		0.00004		0.00005
9349.67		0.13370		0.04510		0.04270		0.04180		0.00050		0.00004		0.00004		0.00005
9352.31		0.13370		0.04520		0.04290		0.04200		0.00050		0.00005		0.00005		0.00005
9354.96		0.13410		0.04510		0.04270		0.04180		0.00050		0.00005		0.00005		0.00005
9357.60		0.13440		0.04510		0.04280		0.04180		0.00050		0.00005		0.00005		0.00004
9360.25		0.13480		0.04510		0.04290		0.04190		0.00050		0.00004		0.00005		0.00005
9362.91		0.13490		0.04510		0.04290		0.04190		0.00050		0.00005		0.00004		0.00004
9365.57		0.13500		0.04510		0.04290		0.04190		0.00050		0.00004		0.00004		0.00005
9368.25		0.13540		0.04520		0.04290		0.04200		0.00050		0.00004		0.00004		0.00005
9370.94		0.13550		0.04520		0.04290		0.04200		0.00050		0.00004		0.00004		0.00005
9373.63		0.13580		0.04510		0.04300		0.04200		0.00050		0.00004		0.00004		0.00005
9376.34		0.13600		0.04520		0.04290		0.04200		0.00050		0.00004		0.00004		0.00004
9379.08		0.13650		0.04520		0.04290		0.04200		0.00050		0.00004		0.00005		0.00005
9381.82		0.13680		0.04520		0.04300		0.04200		0.00040		0.00004		0.00004		0.00004
9384.54		0.13720		0.04530		0.04300		0.04200		0.00040		0.00004		0.00004		0.00004
9387.30		0.13740		0.04530		0.04290		0.04200		0.00040		0.00004		0.00004		0.00005
9390.04		0.13730		0.04530		0.04300		0.04210		0.00040		0.00004		0.00005		0.00004
9392.82		0.13750		0.04520		0.04300		0.04210		0.00040		0.00004		0.00004		0.00004
9395.60		0.13770		0.04520		0.04300		0.04210		0.00040		0.00004		0.00004		0.00004
9398.39		0.13810		0.04530		0.04300		0.04210		0.00040		0.00004		0.00004		0.00004
9401.18		0.13850		0.04520		0.04310		0.04210		0.00040		0.00003		0.00004		0.00004
9404.00		0.13900		0.04520		0.04310		0.04210		0.00040		0.00003		0.00004		0.00004
9406.80		0.13940		0.04520		0.04300		0.04210		0.00040		0.00004		0.00004		0.00004
9409.64		0.13970		0.04520		0.04310		0.04210		0.00040		0.00004		0.00004		0.00004
9412.46		0.13990		0.04520		0.04310		0.04210		0.00040		0.00004		0.00004		0.00004
9415.30		0.14020		0.04520		0.04310		0.04210		0.00030		0.00004		0.00004		0.00004
9418.18		0.14030		0.04520		0.04300		0.04210		0.00030		0.00004		0.00004		0.00004
9421.02		0.14050		0.04530		0.04300		0.04210		0.00030		0.00004		0.00004		0.00004
9423.93		0.14050		0.04520		0.04310		0.04210		0.00030		0.00004		0.00004		0.00004
9426.80		0.14080		0.04520		0.04300		0.04210		0.00030		0.00003		0.00003		0.00004
9429.68		0.14100		0.04520		0.04310		0.04210		0.00030		0.00004		0.00004		0.00003
9432.59		0.14130		0.04520		0.04310		0.04210		0.00030		0.00004		0.00004		0.00004
9435.50		0.14160		0.04520		0.04310		0.04210		0.00030		0.00004		0.00004		0.00004
9438.41		0.14210		0.04530		0.04300		0.04210		0.00030		0.00004		0.00004		0.00004
9441.35		0.14230		0.04530		0.04300		0.04210		0.00030		0.00004		0.00004		0.00004
9444.30		0.14260		0.04530		0.04310		0.04220		0.00030		0.00004		0.00004		0.00004
9447.25		0.14280		0.04530		0.04310		0.04210		0.00030		0.00004		0.00004		0.00004
9450.20		0.14290		0.04530		0.04310		0.04220		0.00030		0.00004		0.00004		0.00004
9453.19		0.14330		0.04530		0.04310		0.04220		0.00020		0.00004		0.00004		0.00003
9456.21		0.14340		0.04530		0.04310		0.04210		0.00020		0.00004		0.00004		0.00004
9459.18		0.14390		0.04540		0.04310		0.04220		0.00020		0.00004		0.00004		0.00004
9462.20		0.14420		0.04530		0.04300		0.04210		0.00020		0.00003		0.00003		0.00004
9465.18		0.14470		0.04530		0.04310		0.04220		0.00020		0.00003		0.00004		0.00004
9468.20		0.14500		0.04550		0.04330		0.04230		0.00020		0.00004		0.00004		0.00004
9471.27		0.14510		0.04530		0.04310		0.04210		0.00020		0.00003		0.00004		0.00004
9474.27		0.14550		0.04540		0.04310		0.04220		0.00020		0.00004		0.00003		0.00004
9477.31		0.14580		0.04540		0.04310		0.04220		0.00020		0.00004		0.00003		0.00003
9480.36		0.14600		0.04540		0.04310		0.04220		0.00020		0.00003		0.00003		0.00004
9483.45		0.14640		0.04530		0.04310		0.04220		0.00020		0.00003		0.00003		0.00004
9486.53		0.14690		0.04560		0.04330		0.04230		0.00020		0.00004		0.00003		0.00003
9489.59		0.14700		0.04540		0.04310		0.04210		0.00010		0.00004		0.00004		0.00004
9492.67		0.14740		0.04540		0.04320		0.04230		0.00020		0.00004		0.00004		0.00003
9495.76		0.14770		0.04540		0.04320		0.04220		0.00010		0.00004		0.00004		0.00003
9498.84		0.14810		0.04540		0.04330		0.04230		0.00010		0.00004		0.00003		0.00004
9501.96		0.14850		0.04540		0.04320		0.04230		0.00010		0.00003		0.00004		0.00003
9505.10		0.14890		0.04540		0.04320		0.04230		0.00010		0.00004		0.00003		0.00004
9508.27		0.14920		0.04550		0.04330		0.04230		0.00010		0.00003		0.00003		0.00003
9511.38		0.14960		0.04550		0.04320		0.04230		0.00010		0.00003		0.00004		0.00003
9514.56		0.15000		0.04550		0.04330		0.04230		0.00010		0.00004		0.00003		0.00003
9517.69		0.15020		0.04550		0.04330		0.04230		0.00010		0.00003		0.00004		0.00003
9520.89		0.15040		0.04550		0.04330		0.04240		0.00010		0.00004		0.00004		0.00003
9524.04		0.15100		0.04560		0.04330		0.04240		0.00010		0.00003		0.00003		0.00003
9527.22		0.15120		0.04560		0.04320		0.04250		0.00010		0.00004		0.00003		0.00003
